# Supplementary material for: catena-Poly[[[diaqua­(1,3-benzimidazole-κN 3)manganese(II)]-μ-benzene-1,3-di­carboxyl­ato-κ3 O 1,O 1′:O 3] dihydrate]
Source: Acta Crystallogr Sect E Struct Rep Online. 2011 Mar 12;67(Pt 4):m423–4. doi: 10.1107/S1600536811008555 (PMC3099958; doi:10.1107/S1600536811008555)
Supplement: Supplementary file 2 [file e-67-0m423-Isup2.hkl]

#
# h,k,l, Fc-squared, Fo-squared, sigma(Fo-squared) and status flag
#
data_I
_shelx_title ' hml007 in Pbcn'
_shelx_refln_list_code          4
_shelx_F_calc_maximum      351.57
_exptl_crystal_F_000      1688.00
_reflns_d_resolution_high  0.7699
 
loop_
 _symmetry_equiv_pos_as_xyz
 'x, y, z'
 '-x+1/2, -y+1/2, z+1/2'
 '-x, y, -z+1/2'
 'x+1/2, -y+1/2, -z'
 '-x, -y, -z'
 'x-1/2, y-1/2, -z-1/2'
 'x, -y, z-1/2'
 '-x-1/2, y-1/2, z'
 
_cell_length_a    18.9148
_cell_length_b    23.7112
_cell_length_c     7.8701
_cell_angle_alpha  90.000
_cell_angle_beta   90.000
_cell_angle_gamma  90.000
 
_shelx_F_squared_multiplier     1.000
 
loop_
 _refln_index_h
 _refln_index_k
 _refln_index_l
 _refln_F_squared_calc
 _refln_F_squared_meas
 _refln_F_squared_sigma
 _refln_observed_status
   4   0   0    34524.39    35036.73    728.65 o
   6   0   0     6027.58     6290.15    136.74 o
   8   0   0     1442.76     1947.51     49.32 o
  10   0   0    30343.76    33725.96    708.53 o
  12   0   0    35384.85    37804.70   1077.25 o
  14   0   0    12249.86    12340.25    271.92 o
  16   0   0      211.37      244.13     33.82 o
  18   0   0    18938.50    19824.32    614.73 o
  20   0   0      430.42      450.02     50.00 o
  22   0   0       18.47       32.35     29.41 o
  24   0   0     1472.08     1619.18    105.89 o
   3   1   0    10411.77     9940.91    170.06 o
   5   1   0     8207.74     8146.00    123.34 o
   7   1   0     2890.65     3277.08     54.01 o
   9   1   0    31868.37    34719.48    514.76 o
  11   1   0    15437.08    17076.08    258.64 o
  13   1   0      673.83      719.27     20.21 o
  15   1   0       10.13       -0.74      9.08 o
  17   1   0     2716.20     2911.67     86.29 o
  19   1   0       23.12       -4.41     17.68 o
  21   1   0       10.20        3.38     19.22 o
  23   1   0      383.20      455.20     40.52 o
   2   2   0     3786.24     3493.26     86.26 o
   4   2   0      298.61      456.46     12.31 o
   6   2   0     4103.44     4049.67     74.13 o
   8   2   0     1131.05     1080.87     22.41 o
  10   2   0    13601.78    14184.83    215.81 o
  12   2   0     3873.53     3659.71     63.49 o
  14   2   0      937.65      878.24     23.22 o
  16   2   0        7.82       22.82     19.12 o
  18   2   0    18477.31    19472.55    427.40 o
  20   2   0     2197.36     2085.76     73.81 o
  22   2   0       94.99       97.14     39.71 o
  24   2   0      814.64      951.58     57.71 o
   1   3   0     9085.96     8818.64    234.63 o
   3   3   0    13497.40    13880.68    236.54 o
   5   3   0    56519.59    56025.16    944.64 o
   7   3   0    25686.79    25565.67    435.77 o
   9   3   0    81070.28    89306.28   1311.26 o
  11   3   0     1539.29     1232.66     26.56 o
  13   3   0      813.18      778.07     30.57 o
  15   3   0        4.56       10.93      9.46 o
  17   3   0     9797.51    10359.79    240.21 o
  19   3   0     8617.29     8862.76    213.68 o
  21   3   0     6703.19     6901.77    178.34 o
  23   3   0     3180.81     3288.03    106.59 o
   0   4   0    18362.60    17772.71    684.24 o
   2   4   0    26400.62    26376.37    532.25 o
   4   4   0    55116.45    56681.93    955.10 o
   6   4   0      574.05      626.26     14.70 o
   8   4   0    10223.48    11376.96    200.37 o
  10   4   0      278.66      322.96     16.85 o
  12   4   0      587.22      607.62     24.20 o
  14   4   0     2979.26     2815.00     62.58 o
  16   4   0      949.92      971.50     33.02 o
  18   4   0        1.09      -12.50     14.45 o
  20   4   0      479.93      496.33     69.86 o
  22   4   0      161.62      194.45     29.12 o
  24   4   0       79.15       64.06     26.98 o
   1   5   0      316.49      434.71     13.52 o
   3   5   0     6134.34     5681.16    100.74 o
   5   5   0     6830.26     6633.17    118.00 o
   7   5   0    25892.46    24113.22    358.56 o
   9   5   0    79671.58    86182.59   1453.94 o
  11   5   0    14969.29    15692.41    275.65 o
  13   5   0     2324.77     2432.47     47.97 o
  15   5   0      434.39      514.60     23.76 o
  17   5   0    11650.74    11851.61    270.88 o
  19   5   0     6574.89     6892.17    174.16 o
  21   5   0     3337.14     3464.54    106.50 o
  23   5   0      734.02      662.00     46.66 o
   0   6   0    25561.44    26016.24    980.19 o
   2   6   0    41878.56    41680.58   1208.49 o
   4   6   0    17101.71    18181.54    426.72 o
   6   6   0      278.02      196.08     10.49 o
   8   6   0    11565.94    12400.44    189.33 o
  10   6   0      947.80      723.86     19.14 o
  12   6   0     1797.60     1749.21     81.66 o
  14   6   0    19910.51    19598.20    854.72 o
  16   6   0     9246.23     9262.99    175.41 o
  18   6   0     5384.56     5550.74    157.36 o
  20   6   0      182.56      181.23     25.94 o
  22   6   0       12.22       -9.29     27.94 o
  24   6   0      506.06      419.34     54.41 o
   1   7   0      146.41      123.28      5.77 o
   3   7   0      177.52      282.31     11.53 o
   5   7   0    10541.05    12451.90    216.76 o
   7   7   0     8187.23     8083.11    145.45 o
   9   7   0        0.59        2.62      5.33 o
  11   7   0     6950.08     7251.48    116.69 o
  13   7   0      318.72      323.24     33.35 o
  15   7   0     4578.50     4605.83    119.53 o
  17   7   0      158.25      166.37     17.42 o
  19   7   0       14.27       -9.56     16.25 o
  21   7   0       94.00      107.66     24.89 o
  23   7   0      224.74      253.81     70.59 o
   0   8   0   107791.05   107101.74   3270.72 o
   2   8   0    89444.76    93020.94   1321.90 o
   4   8   0    50690.08    51426.04    868.84 o
   6   8   0     6083.83     6593.10    132.72 o
   8   8   0    10911.40    11073.05    170.94 o
  10   8   0     3389.21     3089.21     55.58 o
  12   8   0    12331.54    12238.21    190.80 o
  14   8   0     7190.07     7271.53    139.48 o
  16   8   0     9678.12    10106.04    234.46 o
  18   8   0     3091.94     3022.67     91.92 o
  20   8   0      658.90      676.34     43.07 o
  22   8   0       51.96       65.35     23.85 o
   1   9   0    11845.75    11014.12    193.46 o
   3   9   0     1191.63     1487.95     28.06 o
   5   9   0    29809.38    29968.47    510.70 o
   7   9   0     1862.26     1411.10     41.42 o
   9   9   0    10438.37    11232.01    174.44 o
  11   9   0     4288.30     4132.31     71.79 o
  13   9   0     7705.95     7856.04    149.11 o
  15   9   0      149.78      169.55     16.52 o
  17   9   0      573.68      414.04     97.91 o
  19   9   0      941.54     1054.54     52.76 o
  21   9   0     1361.76     1433.33     61.12 o
  23   9   0     4842.09     5293.67    167.65 o
   0  10   0    32157.27    32922.15    688.68 o
   2  10   0     5506.51     5225.64    107.07 o
   4  10   0     1060.63     1636.39     66.43 o
   6  10   0     2005.71     2110.13     46.10 o
   8  10   0     7902.77     8473.36    154.79 o
  10  10   0      798.79      932.89     24.00 o
  12  10   0      638.34      539.16     23.57 o
  14  10   0       21.52        9.56     10.32 o
  16  10   0      713.20      796.05     32.10 o
  18  10   0     1485.94     1203.46    100.07 o
  20  10   0       93.37       72.46     22.60 o
  22  10   0       39.91       27.94     32.35 o
   1  11   0     6380.67     5573.78    132.24 o
   3  11   0    17558.65    17839.44    261.37 o
   5  11   0    43638.89    44137.54    804.08 o
   7  11   0    43551.50    44665.71    760.81 o
   9  11   0    16163.43    17166.29    302.23 o
  11  11   0     7279.61     7102.63    116.68 o
  13  11   0      258.94      269.47     18.10 o
  15  11   0     6953.59     6975.88    168.32 o
  17  11   0     8323.27     8992.74    274.47 o
  19  11   0     5070.82     4832.07    133.48 o
  21  11   0     2394.76     2451.82     88.97 o
   0  12   0     2266.15     1500.32     43.15 o
   2  12   0     4397.03     5068.31    118.66 o
   4  12   0      797.85      482.08     15.77 o
   6  12   0     3678.42     3811.91     76.11 o
   8  12   0      241.17      291.16     16.86 o
  10  12   0      925.32      974.29     30.50 o
  12  12   0     2514.02     2414.77     57.58 o
  14  12   0     3390.33     3458.11     77.70 o
  16  12   0     2904.86     2855.47     69.49 o
  18  12   0       51.60       42.43     16.34 o
  20  12   0      150.86      133.50     25.44 o
  22  12   0       21.96       14.71     22.97 o
   1  13   0     8268.82     8865.60    138.96 o
   3  13   0     3754.84     3278.98     56.66 o
   5  13   0     3118.86     2753.46     49.67 o
   7  13   0     7082.49     7012.43    131.59 o
   9  13   0     8619.19     8819.27    163.84 o
  11  13   0      941.54      938.73     30.73 o
  13  13   0     3171.76     3260.70     73.76 o
  15  13   0     1407.23     1338.63     50.87 o
  17  13   0      362.05      433.68     36.36 o
  19  13   0      405.82      431.45     29.00 o
  21  13   0     2790.98     2788.14    153.68 o
   0  14   0      616.87      482.13     23.38 o
   2  14   0    25809.38    26818.60    461.76 o
   4  14   0    20159.10    20852.48    307.02 o
   6  14   0     2548.46     2600.37     48.76 o
   8  14   0     1579.05     1552.63     43.76 o
  10  14   0     3984.45     3931.76     83.45 o
  12  14   0     4468.86     4511.40    119.03 o
  14  14   0     7145.87     7390.00    146.01 o
  16  14   0     7799.36     7823.63    192.43 o
  18  14   0     1392.69     1537.50     54.23 o
  20  14   0      562.36      561.87     42.92 o
   1  15   0      302.93      437.12     16.35 o
   3  15   0      231.29      160.50     13.00 o
   5  15   0      179.45      149.74     11.16 o
   7  15   0     5242.98     5226.14     87.67 o
   9  15   0     1422.92     1416.79     39.25 o
  11  15   0      203.68      208.68     17.38 o
  13  15   0       45.69       49.36     13.75 o
  15  15   0       58.40       43.32     16.45 o
  17  15   0      671.22      680.60     37.71 o
  19  15   0      443.73      455.79     29.21 o
  21  15   0      621.66      645.05     46.06 o
   0  16   0    22369.94    21310.20    836.80 o
   2  16   0    17236.14    17155.06    301.92 o
   4  16   0     4694.07     4594.71     92.26 o
   6  16   0     1678.86     1558.99     34.65 o
   8  16   0     4445.38     4230.04     74.67 o
  10  16   0      884.33      929.65     32.87 o
  12  16   0     7442.25     7745.30    151.10 o
  14  16   0     6040.82     6220.47    127.59 o
  16  16   0     5546.38     5768.13    145.18 o
  18  16   0      990.97     1046.09     44.48 o
  20  16   0      151.40      167.81     28.90 o
   1  17   0      135.40      145.16     13.59 o
   3  17   0     4665.55     4723.67     94.81 o
   5  17   0     2933.34     2845.57     54.10 o
   7  17   0     7944.84     7753.21    125.11 o
   9  17   0     6183.17     6093.24    102.71 o
  11  17   0    11269.21    11573.79    215.36 o
  13  17   0     1512.76     1539.21     46.04 o
  15  17   0      625.39      621.43     31.68 o
  17  17   0     1204.50     1288.82     45.74 o
  19  17   0      397.46      417.75     29.97 o
   0  18   0     2633.46     2631.62    133.83 o
   2  18   0     1628.64     1588.02     41.86 o
   4  18   0       65.27       31.54     10.45 o
   6  18   0     1728.05     1655.97     40.76 o
   8  18   0     5350.67     5526.72     96.79 o
  10  18   0     2234.73     2202.73     47.81 o
  12  18   0        7.17       15.92     19.82 o
  14  18   0       10.92        1.79     13.37 o
  16  18   0        1.33      -13.10     14.42 o
  18  18   0      132.51      115.03     20.49 o
   1  19   0      231.82      253.06     17.53 o
   3  19   0     3546.56     3390.01     95.36 o
   5  19   0    11109.13    11231.89    206.87 o
   7  19   0     4086.65     4057.34     73.95 o
   9  19   0     6304.30     6628.11    112.23 o
  11  19   0      722.24      804.49     28.43 o
  13  19   0        0.95       -4.87     17.79 o
  15  19   0      610.19      558.05     34.51 o
  17  19   0     2109.77     2488.30     79.73 o
  19  19   0      976.60     1032.08     57.12 o
   0  20   0     1006.11      948.57     55.88 o
   2  20   0      157.06      148.57     15.24 o
   4  20   0      108.56      129.06     15.24 o
   6  20   0      121.39       90.54     14.38 o
   8  20   0       92.14       75.25     12.47 o
  10  20   0      473.54      519.63     23.51 o
  12  20   0     3246.43     3362.91     67.64 o
  14  20   0      604.20      691.25     34.31 o
  16  20   0     1425.87     1495.26     54.86 o
  18  20   0     1420.06     1627.11     55.39 o
   1  21   0      321.07      293.58     20.05 o
   3  21   0      745.12      719.32     29.97 o
   5  21   0     1884.74     1816.23     49.23 o
   7  21   0       58.03       54.74     14.13 o
   9  21   0     3008.84     2906.45     59.79 o
  11  21   0      249.83      193.36     22.07 o
  13  21   0      320.21      238.25     19.27 o
  15  21   0        0.29      -13.54     13.75 o
  17  21   0       29.16       16.85     18.53 o
   0  22   0    21870.60    21989.11    670.61 o
   2  22   0    12033.55    12651.26    233.21 o
   4  22   0     2905.90     2875.22     72.77 o
   6  22   0       48.08       45.91     13.85 o
   8  22   0     1763.57     1833.61     51.78 o
  10  22   0     2472.98     2419.35     54.08 o
  12  22   0     3143.08     3052.30     65.80 o
  14  22   0     2904.98     3074.10     66.54 o
  16  22   0      423.61      388.61     25.24 o
   1  23   0        3.13        9.59     14.01 o
   3  23   0      268.91      245.23     19.76 o
   5  23   0      956.97      989.14     36.26 o
   7  23   0     3947.85     3912.87     88.85 o
   9  23   0     1532.80     1463.07     46.68 o
  11  23   0      383.63      317.40     21.25 o
  13  23   0       71.72       35.41     14.79 o
  15  23   0       22.06       39.24     16.25 o
   0  24   0     2006.23     1776.54     88.24 o
   2  24   0       79.11       95.49     19.76 o
   4  24   0      722.75      702.23     51.82 o
   6  24   0       31.16       13.87     14.13 o
   8  24   0      393.85      397.22     26.60 o
  10  24   0      209.81      224.34     22.89 o
  12  24   0      334.19      377.30     24.20 o
  14  24   0     1980.48     2120.46     53.92 o
   1  25   0       27.39       15.04     15.89 o
   3  25   0     1897.45     1885.35     66.03 o
   5  25   0     1092.87     1030.19     39.40 o
   7  25   0     3402.76     3648.35    140.66 o
   9  25   0     2136.36     2148.19     60.82 o
  11  25   0     2018.45     2296.93     65.35 o
  13  25   0       81.59       89.67     17.90 o
   0  26   0      422.49      363.25     44.12 o
   2  26   0      870.79      975.55     80.15 o
   4  26   0      198.34      229.14     26.50 o
   6  26   0      115.57      138.02     19.80 o
   8  26   0       18.07        3.34     16.04 o
  10  26   0      421.91      522.97     32.24 o
  12  26   0      194.24      163.90     23.45 o
   1  27   0        0.32       -8.11     16.09 o
   3  27   0      311.15      289.40     30.16 o
   5  27   0      453.85      452.05     45.59 o
   7  27   0     2593.47     2766.87     72.99 o
   9  27   0      634.59      643.34     45.57 o
  11  27   0     1756.94     2107.79    138.39 o
   0  28   0     1780.72     1935.37    101.47 o
   2  28   0      544.91      604.13     96.33 o
   4  28   0      352.19      336.45     33.23 o
   6  28   0       90.43       99.77     23.85 o
   8  28   0        2.32       -5.43     16.94 o
  10  28   0      678.78      688.26     66.18 o
   1  29   0       61.26       38.83     20.72 o
   3  29   0       18.72        8.51     19.85 o
   5  29   0       77.97       68.39     23.92 o
   7  29   0        2.16      -10.77     24.27 o
   0  30   0     1646.26     1510.35     91.18 o
   2  30   0     2788.60     3076.03     99.83 o
   4  30   0     1073.15     1263.05     77.21 o
   1   1   1     1471.70     1521.23     20.49 o
   2   1   1     3660.97     3615.58     42.75 o
   3   1   1     8259.49     8454.21     92.40 o
   4   1   1     5146.07     5618.02     58.81 o
   5   1   1    11349.62    11868.00    126.70 o
   6   1   1     1156.21     1176.40     16.54 o
   7   1   1    18702.74    18996.69    193.56 o
   8   1   1    10464.61    10456.06    126.25 o
   9   1   1     8061.30     7812.95     95.08 o
  10   1   1      578.61      557.51     11.06 o
  11   1   1      347.48      316.89      8.81 o
  12   1   1       71.03       73.06      5.41 o
  13   1   1      264.82      242.83      9.54 o
  14   1   1      256.99      239.66     11.55 o
  15   1   1       98.70      109.55      9.10 o
  16   1   1      472.87      450.15     16.33 o
  17   1   1     1637.27     1621.53     35.91 o
  18   1   1      142.77      130.48     15.54 o
  19   1   1     2516.18     2586.18     58.81 o
  20   1   1      915.34     1067.06     37.49 o
  21   1   1      888.78     1035.54     38.05 o
  22   1   1       90.84       99.69     17.25 o
  23   1   1      342.70      319.11     25.50 o
  24   1   1       92.11       84.76     20.22 o
   0   2   1    31759.79    34843.05    457.25 o
   1   2   1    11203.42    11633.68    157.36 o
   2   2   1    15032.31    16442.55    191.31 o
   3   2   1     4465.16     4975.52     52.02 o
   4   2   1      646.84      700.04     10.69 o
   5   2   1     2394.88     2483.53     29.83 o
   6   2   1      220.55      274.61      7.23 o
   7   2   1     1045.03      968.77     23.24 o
   8   2   1      950.99      951.75     23.14 o
   9   2   1     1187.30     1066.83     14.86 o
  10   2   1     3944.63     3919.12     52.89 o
  11   2   1      804.49      781.96     14.52 o
  12   2   1     4013.24     3992.82     51.62 o
  13   2   1     2013.52     2032.42     33.68 o
  14   2   1     2047.99     2017.42     31.32 o
  15   2   1      155.85      142.67     10.00 o
  16   2   1     1513.88     1448.34     29.17 o
  17   2   1     1125.21     1150.18     29.19 o
  18   2   1      593.62      642.45     27.48 o
  19   2   1        8.04      -11.90     11.90 o
  20   2   1        0.71       -7.35     12.50 o
  21   2   1       88.32       62.95     15.96 o
  22   2   1        1.52      -13.78     13.78 o
  23   2   1       13.85        7.63     15.75 o
  24   2   1      324.62      292.37     26.04 o
   1   3   1      460.07      388.53      6.50 o
   2   3   1        1.06       23.05      4.06 o
   3   3   1      565.84      637.62     10.30 o
   4   3   1     2321.61     2475.97     27.82 o
   5   3   1      284.61      254.57     11.54 o
   6   3   1     6905.34     6618.20     74.44 o
   7   3   1     3773.62     3707.78     44.39 o
   8   3   1      203.34      260.98      7.31 o
   9   3   1        2.13        5.33      3.60 o
  10   3   1        0.27        3.73      3.21 o
  11   3   1       21.16       21.66      4.12 o
  12   3   1       18.39       12.23      5.07 o
  13   3   1       21.60       11.73      5.11 o
  14   3   1        1.55       -5.25      5.25 o
  15   3   1      939.26      886.49     23.29 o
  16   3   1     1896.82     1941.14     39.84 o
  17   3   1      166.47      126.93     12.80 o
  18   3   1     1349.58     1439.96     40.02 o
  19   3   1      807.41      841.20     32.69 o
  20   3   1       33.49       11.36     12.94 o
  21   3   1      128.57      116.29     17.41 o
  22   3   1      183.94      205.65     21.48 o
  23   3   1       32.12       -0.01     15.68 o
  24   3   1        5.70      -16.42     16.42 o
   0   4   1    12451.40    13088.53    188.54 o
   1   4   1     2654.78     2787.78     31.85 o
   2   4   1    10320.07    10377.43    128.89 o
   3   4   1      215.67      195.69      4.85 o
   4   4   1     5139.13     5223.60     63.11 o
   5   4   1    10975.13    11351.56    133.17 o
   6   4   1     2670.41     2515.68     31.05 o
   7   4   1      777.35      656.37     15.67 o
   8   4   1      394.02      349.24      9.44 o
   9   4   1       32.97       36.00      4.35 o
  10   4   1     3980.83     4035.25     46.74 o
  11   4   1     4019.59     4015.12     46.28 o
  12   4   1     5403.74     5297.69     67.13 o
  13   4   1      329.07      288.90     10.73 o
  14   4   1     3501.25     3345.33     50.49 o
  15   4   1     1214.18     1150.67     28.61 o
  16   4   1     7210.31     7395.33    125.72 o
  17   4   1     3191.95     3434.96     61.00 o
  18   4   1     3636.64     3757.37     65.91 o
  19   4   1      529.42      555.18     27.15 o
  20   4   1      185.70      202.74     19.48 o
  21   4   1       25.43        3.08     13.83 o
  22   4   1      230.24      225.61     22.15 o
  23   4   1       50.40       18.65     24.62 o
  24   4   1      905.00     1005.39     41.52 o
   1   5   1        5.49        4.94      1.99 o
   2   5   1      487.28      488.59      8.41 o
   3   5   1       15.97       17.16      3.06 o
   4   5   1      853.43      877.53     14.07 o
   5   5   1     1894.41     1819.80     23.47 o
   6   5   1     3895.95     3769.68     48.00 o
   7   5   1     6332.80     6029.90     74.29 o
   8   5   1     1227.70     1214.71     17.54 o
   9   5   1     7703.47     7678.87     82.50 o
  10   5   1     1298.72     1201.47     19.44 o
  11   5   1     2793.62     2556.33     34.56 o
  12   5   1      137.49      127.86      7.70 o
  13   5   1      124.67      120.60      7.99 o
  14   5   1      103.80      105.98      8.13 o
  15   5   1      806.36      794.43     31.12 o
  16   5   1      419.53      428.90     21.97 o
  17   5   1     1009.47     1031.07     32.93 o
  18   5   1       60.70       48.94     11.54 o
  19   5   1     1220.29     1233.13     38.49 o
  20   5   1      654.91      693.07     30.76 o
  21   5   1     1600.20     1642.13     46.84 o
  22   5   1      386.16      470.62     31.84 o
  23   5   1      343.91      339.65     25.28 o
  24   5   1        3.38       -9.90     16.84 o
   0   6   1     1927.62     2012.37     48.35 o
   1   6   1     3797.44     3761.17     42.62 o
   2   6   1     1837.28     1709.89     18.94 o
   3   6   1       24.19       24.63      2.82 o
   4   6   1      490.18      419.47     13.36 o
   5   6   1       90.71      118.18      5.61 o
   6   6   1     2118.10     2264.13     30.96 o
   7   6   1     2860.18     3049.32     44.05 o
   8   6   1      269.54      296.28      9.63 o
   9   6   1       21.76       14.86      4.12 o
  10   6   1      368.98      333.01     10.05 o
  11   6   1      748.85      689.26     14.87 o
  12   6   1     1274.76     1353.15     23.35 o
  13   6   1      333.14      342.86     11.66 o
  14   6   1     1029.17      969.20     20.02 o
  15   6   1     2009.49     2033.27     39.02 o
  16   6   1     1234.57     1233.47     30.08 o
  17   6   1        4.32       -8.66      8.66 o
  18   6   1      109.97       74.86     18.54 o
  19   6   1      572.52      622.26     28.43 o
  20   6   1        0.24       -7.67     12.37 o
  21   6   1       53.14       16.90     18.68 o
  22   6   1      170.89      112.39     18.86 o
  23   6   1       10.52       -0.01     16.15 o
   1   7   1       26.37       39.89      2.91 o
   2   7   1      310.87      336.53      9.41 o
   3   7   1     2490.43     2214.01     30.44 o
   4   7   1       82.54       73.93      6.04 o
   5   7   1      849.43      658.97     12.81 o
   6   7   1     1312.72     1000.98     17.15 o
   7   7   1    10043.54     9399.83    133.06 o
   8   7   1     3026.78     3041.85     42.05 o
   9   7   1    12351.49    11942.92    131.65 o
  10   7   1     4183.13     3829.35     47.49 o
  11   7   1    11570.97    11561.59    138.73 o
  12   7   1     2885.23     3150.28     43.99 o
  13   7   1      729.74      751.29     17.21 o
  14   7   1       23.12       11.76      6.07 o
  15   7   1       94.85       94.86      9.66 o
  16   7   1      162.47      173.07     13.60 o
  17   7   1     1972.34     1957.80     41.31 o
  18   7   1     1222.87     1161.13     58.15 o
  19   7   1     1873.93     1850.95     47.93 o
  20   7   1      173.08      193.01     19.43 o
  21   7   1     2102.77     2287.49     57.46 o
  22   7   1      607.92      651.45     32.09 o
  23   7   1     1227.80     1340.68     46.73 o
   0   8   1     6936.16     5472.28    194.13 o
   1   8   1      418.95      416.32      8.61 o
   2   8   1     5100.54     4992.80     53.41 o
   3   8   1        1.54        7.65      2.47 o
   4   8   1     1775.91     1723.47     24.73 o
   5   8   1      322.50      250.11     10.52 o
   6   8   1      124.67      144.15      6.89 o
   7   8   1     2707.80     2643.68     36.62 o
   8   8   1       40.64       19.55      4.48 o
   9   8   1     1151.07     1132.38     17.39 o
  10   8   1       68.39       74.42      6.31 o
  11   8   1        2.42       -4.91      4.91 o
  12   8   1      591.72      538.85     15.96 o
  13   8   1       78.46       68.58      7.31 o
  14   8   1      561.03      584.33     16.25 o
  15   8   1        1.60       -7.00      7.00 o
  16   8   1      307.80      332.25     15.14 o
  17   8   1      101.42       82.79     11.84 o
  18   8   1      540.51      502.06     21.65 o
  19   8   1      133.06      111.90     14.10 o
  20   8   1      475.80      554.21     27.87 o
  21   8   1      106.47      115.47     17.90 o
  22   8   1       46.77       34.45     15.83 o
  23   8   1        5.86       -9.67     15.46 o
   1   9   1       41.25       53.61      3.87 o
   2   9   1      185.96      194.50      9.63 o
   3   9   1     5295.03     5383.86     62.38 o
   4   9   1     3993.78     4022.98     55.69 o
   5   9   1     2444.81     2284.21     29.86 o
   6   9   1      705.86      797.71     15.68 o
   7   9   1     7128.22     7106.55     86.69 o
   8   9   1     3794.48     3520.88     47.55 o
   9   9   1     3880.06     3458.20     41.15 o
  10   9   1     1210.81     1197.06     20.60 o
  11   9   1      658.84      659.55     15.69 o
  12   9   1        5.11       -3.91      5.16 o
  13   9   1      594.74      623.91     18.53 o
  14   9   1       14.95       -4.19      6.22 o
  15   9   1      403.36      421.86     16.41 o
  16   9   1      104.65      100.37     10.72 o
  17   9   1     1714.19     1713.65     38.34 o
  18   9   1      408.57      397.94     19.82 o
  19   9   1     1134.33     1189.20     33.40 o
  20   9   1      193.49      245.95     20.79 o
  21   9   1      412.24      424.70     26.19 o
  22   9   1       22.78        4.06     14.71 o
  23   9   1      157.65      173.73     24.51 o
   0  10   1    24607.07    25212.64    385.42 o
   1  10   1     7474.72     7735.50     91.83 o
   2  10   1    21899.37    21571.19    218.17 o
   3  10   1     3442.06     3199.80     36.94 o
   4  10   1       56.92       30.47      4.03 o
   5  10   1     1012.85      904.59     16.66 o
   6  10   1      369.71      386.10     11.27 o
   7  10   1       21.73        4.90      5.20 o
   8  10   1     5101.97     5125.93     70.20 o
   9  10   1     2631.02     2498.45     34.52 o
  10  10   1     2844.63     2755.30     37.57 o
  11  10   1      378.46      355.91     12.10 o
  12  10   1     4291.23     4192.84     56.71 o
  13  10   1      818.22      821.59     18.92 o
  14  10   1     1645.87     1566.20     30.75 o
  15  10   1      642.09      686.83     23.10 o
  16  10   1     1066.51     1117.23     29.52 o
  17  10   1        3.36       -3.77      9.33 o
  18  10   1     1062.83     1018.71     30.35 o
  19  10   1      991.39     1043.27     31.64 o
  20  10   1     1162.80     1240.47     41.15 o
  21  10   1       14.66        4.69     14.10 o
  22  10   1       69.15       70.85     17.16 o
  23  10   1       47.41       15.19     19.23 o
   1  11   1      226.52      280.40      8.68 o
   2  11   1      264.63      275.24      9.90 o
   3  11   1      139.51      117.24      5.44 o
   4  11   1      225.64      155.47      6.03 o
   5  11   1      417.50      395.39     10.89 o
   6  11   1     1055.34      966.25     18.36 o
   7  11   1      824.42      781.16     16.52 o
   8  11   1       83.33       90.37      7.26 o
   9  11   1      183.02      213.89     10.14 o
  10  11   1       61.01       45.35      6.38 o
  11  11   1      920.95      859.65     18.64 o
  12  11   1      217.07      185.08      9.99 o
  13  11   1        0.13       -2.69      6.10 o
  14  11   1      199.33      202.49     12.43 o
  15  11   1      440.79      458.84     17.43 o
  16  11   1       87.13       81.66     10.44 o
  17  11   1      441.37      496.28     21.53 o
  18  11   1        1.31       -4.62     10.11 o
  19  11   1       52.50       45.39     12.39 o
  20  11   1       16.66      -11.29     11.29 o
  21  11   1      207.55      238.68     21.82 o
  22  11   1       62.39       61.44     20.11 o
   0  12   1    21350.01    22874.14    352.01 o
   1  12   1     7051.22     7343.65    115.81 o
   2  12   1    11789.26    11795.45    115.94 o
   3  12   1      191.91      204.29      7.75 o
   4  12   1      235.21      198.58      6.85 o
   5  12   1      350.66      305.72      8.87 o
   6  12   1       83.91       74.23      6.15 o
   7  12   1      262.04      212.24      9.61 o
   8  12   1     1146.63     1115.67     21.29 o
   9  12   1      764.57      761.67     17.90 o
  10  12   1     1427.03     1346.27     24.06 o
  11  12   1      204.36      179.17      9.80 o
  12  12   1     2981.98     2792.94     41.83 o
  13  12   1      996.25      991.05     23.74 o
  14  12   1      802.29      850.47     22.31 o
  15  12   1        4.58        1.21      7.87 o
  16  12   1      749.68      816.56     23.82 o
  17  12   1      695.61      776.12     28.01 o
  18  12   1     1145.99     1168.31     32.89 o
  19  12   1      435.86      422.98     21.84 o
  20  12   1      872.52      957.98     32.29 o
  21  12   1      230.27      249.91     22.18 o
  22  12   1       75.87       57.14     22.83 o
   1  13   1      406.83      431.54     11.78 o
   2  13   1      185.60      226.86      8.01 o
   3  13   1     2864.35     2683.95     31.26 o
   4  13   1      662.71      685.57     12.54 o
   5  13   1     4084.03     3899.73     42.89 o
   6  13   1     1231.16     1132.61     19.46 o
   7  13   1     7471.57     7301.86     91.07 o
   8  13   1      306.18      322.74     15.49 o
   9  13   1     4361.87     4277.72     81.39 o
  10  13   1     3415.29     3455.83     52.48 o
  11  13   1     5399.23     5463.47     71.51 o
  12  13   1       22.52       13.61      6.59 o
  13  13   1        1.32       -6.66      7.09 o
  14  13   1        1.67       -6.59      7.39 o
  15  13   1      327.95      307.26     15.45 o
  16  13   1      493.82      474.20     18.95 o
  17  13   1     1867.86     1893.54     38.18 o
  18  13   1      372.70      338.92     19.93 o
  19  13   1      557.92      584.93     25.48 o
  20  13   1      102.29      109.27     15.46 o
  21  13   1     1155.59     1275.93     52.98 o
  22  13   1      225.53      199.65     38.24 o
   0  14   1     1497.58     1530.16     42.04 o
   1  14   1      865.40      867.68     17.24 o
   2  14   1      446.22      403.89     10.58 o
   3  14   1      207.80      201.99      7.63 o
   4  14   1      645.35      642.26     13.40 o
   5  14   1      229.98      223.33      8.16 o
   6  14   1       47.17       38.08      5.46 o
   7  14   1      146.60      141.21      8.28 o
   8  14   1      839.62      784.53     19.35 o
   9  14   1      164.47      130.99      9.77 o
  10  14   1      161.83      142.15     10.40 o
  11  14   1      304.53      295.74     12.64 o
  12  14   1       64.48       40.49      7.68 o
  13  14   1      257.93      213.72     12.81 o
  14  14   1       98.98       66.95      9.92 o
  15  14   1      103.18       54.47     10.36 o
  16  14   1      129.86      131.80     12.60 o
  17  14   1      512.52      550.68     23.02 o
  18  14   1      307.35      311.27     19.48 o
  19  14   1      104.18       77.18     14.10 o
  20  14   1       21.65       -2.89     14.94 o
  21  14   1       24.43        7.93     19.00 o
   1  15   1      380.30      427.80     12.62 o
   2  15   1      243.45      291.61     10.34 o
   3  15   1      159.20      135.50      7.32 o
   4  15   1      164.23      174.16      8.19 o
   5  15   1     1698.78     1643.24     23.93 o
   6  15   1     1054.06     1029.79     18.02 o
   7  15   1     5119.49     4932.35     55.76 o
   8  15   1     1202.14     1148.40     22.16 o
   9  15   1     8370.45     8263.26    113.67 o
  10  15   1     3899.74     4081.12     61.10 o
  11  15   1     5779.82     5717.50     90.98 o
  12  15   1      198.12      185.92     12.31 o
  13  15   1      437.69      394.78     18.32 o
  14  15   1       85.81       61.91     10.25 o
  15  15   1      290.13      277.10     16.96 o
  16  15   1      366.25      353.47     17.54 o
  17  15   1     1782.64     1757.40     37.00 o
  18  15   1      295.88      313.02     17.78 o
  19  15   1     1339.80     1350.32     37.74 o
  20  15   1      445.62      406.68     26.65 o
  21  15   1     1844.67     1896.93     62.75 o
   0  16   1     1554.72     1313.73     31.77 o
   1  16   1       33.11       17.34      5.57 o
   2  16   1     8396.63     8112.10     94.77 o
   3  16   1      528.73      621.65     14.95 o
   4  16   1     5675.63     5664.99     67.94 o
   5  16   1     2679.67     2597.96     38.15 o
   6  16   1      447.99      473.25     13.27 o
   7  16   1     1489.77     1428.37     23.71 o
   8  16   1     5040.88     4917.75     64.51 o
   9  16   1      824.79      851.63     19.84 o
  10  16   1       58.87       39.19     10.74 o
  11  16   1      484.74      447.07     17.15 o
  12  16   1      557.41      577.74     19.39 o
  13  16   1      382.25      398.81     16.91 o
  14  16   1     1598.57     1541.66     32.74 o
  15  16   1      192.49      211.33     17.43 o
  16  16   1     2297.82     2301.29     43.84 o
  17  16   1      291.32      310.49     17.65 o
  18  16   1      186.55      170.70     15.03 o
  19  16   1        5.65       -4.23     15.28 o
  20  16   1      102.16      113.24     18.72 o
   1  17   1      132.67      104.83      8.35 o
   2  17   1        0.59       12.71      5.78 o
   3  17   1       32.16       16.57      5.73 o
   4  17   1      398.48      404.88     14.58 o
   5  17   1        6.99       -2.09      5.42 o
   6  17   1      971.93      887.08     19.39 o
   7  17   1      152.01      113.57      8.35 o
   8  17   1     1084.97     1046.40     20.44 o
   9  17   1     1309.53     1322.97     25.50 o
  10  17   1      542.67      559.50     17.21 o
  11  17   1      326.16      308.06     14.87 o
  12  17   1      888.48      950.87     24.71 o
  13  17   1       97.62      102.08     11.45 o
  14  17   1        0.08       -8.98      8.98 o
  15  17   1     1075.41     1248.82     30.73 o
  16  17   1      628.44      651.31     23.47 o
  17  17   1      242.42      253.27     16.83 o
  18  17   1        5.41      -11.47     11.99 o
  19  17   1      162.43      194.26     20.87 o
  20  17   1       57.87       59.81     17.63 o
   0  18   1     1819.64     1713.12     43.56 o
   1  18   1     1145.19     1165.68     24.06 o
   2  18   1     2991.81     3009.11     46.70 o
   3  18   1      787.85      774.13     21.53 o
   4  18   1     2611.42     2493.92     46.70 o
   5  18   1      177.75      187.34     10.23 o
   6  18   1      234.95      214.15     11.17 o
   7  18   1     1156.45     1091.88     21.60 o
   8  18   1     2141.35     2130.34     32.27 o
   9  18   1       76.71       51.11      7.81 o
  10  18   1        8.62        8.27      6.34 o
  11  18   1      287.27      248.60     13.05 o
  12  18   1      471.75      479.15     16.01 o
  13  18   1     1195.30     1246.25     29.61 o
  14  18   1     3661.19     3940.39     63.79 o
  15  18   1      880.73     1016.52     28.01 o
  16  18   1     2341.97     2338.95     45.34 o
  17  18   1      101.19       71.33     13.00 o
  18  18   1      581.75      692.60     28.67 o
  19  18   1       84.54      155.35     22.08 o
   1  19   1       56.52       41.63      7.57 o
   2  19   1        8.26        4.27      6.38 o
   3  19   1     1426.69     1483.18     31.93 o
   4  19   1      383.28      352.68     14.69 o
   5  19   1      423.34      469.15     16.78 o
   6  19   1      522.20      495.15     16.01 o
   7  19   1      658.28      699.85     19.25 o
   8  19   1        7.91        1.99      6.44 o
   9  19   1      195.01      213.69     11.19 o
  10  19   1      148.86      130.47     10.05 o
  11  19   1      731.41      795.05     20.18 o
  12  19   1      103.32       91.58     10.54 o
  13  19   1       33.65       33.95      9.61 o
  14  19   1       19.88       15.14     10.57 o
  15  19   1        0.12       -9.84      9.84 o
  16  19   1      106.49      113.64     13.95 o
  17  19   1      849.03     1095.54     35.05 o
  18  19   1      100.00       92.33     16.45 o
  19  19   1      286.21      278.37     23.29 o
   0  20   1     3079.52     2906.34     66.46 o
   1  20   1       94.29      100.91      9.57 o
   2  20   1     3444.72     3281.94     51.41 o
   3  20   1     2213.00     2264.12     43.53 o
   4  20   1     6769.55     6841.63    103.78 o
   5  20   1     1184.20     1153.26     25.98 o
   6  20   1      688.48      666.68     20.68 o
   7  20   1     1790.10     1791.33     31.95 o
   8  20   1     2689.69     2618.65     41.54 o
   9  20   1      603.03      581.81     19.75 o
  10  20   1      882.39      884.91     21.34 o
  11  20   1        6.84       -2.48      7.70 o
  12  20   1       70.70       55.32      9.27 o
  13  20   1       22.50       10.03      9.24 o
  14  20   1      454.22      487.33     18.88 o
  15  20   1      200.13      171.70     13.66 o
  16  20   1      298.91      279.02     19.66 o
  17  20   1      297.56      320.61     23.53 o
  18  20   1      152.34      153.38     18.25 o
   1  21   1       12.67        6.38      7.34 o
   2  21   1      289.76      251.14     14.70 o
   3  21   1      680.22      778.92     24.30 o
   4  21   1     1655.02     1705.04     36.80 o
   5  21   1     5328.17     5236.48     76.74 o
   6  21   1      567.70      533.12     19.37 o
   7  21   1     5514.68     5441.35     74.96 o
   8  21   1     2096.86     2210.86     37.80 o
   9  21   1     3807.86     3819.52     51.80 o
  10  21   1       32.13       17.30      7.98 o
  11  21   1      732.44      716.59     20.15 o
  12  21   1        5.66       -8.15      8.15 o
  13  21   1      386.98      402.27     16.46 o
  14  21   1       49.35       46.26     10.10 o
  15  21   1       47.31       39.93     11.40 o
  16  21   1      100.93       79.68     12.85 o
  17  21   1      754.46      859.16     32.16 o
   0  22   1     2302.15     2060.36     53.18 o
   1  22   1       10.95        3.01      7.89 o
   2  22   1     1077.78     1060.95     27.59 o
   3  22   1      187.99      182.24     13.61 o
   4  22   1       24.19       17.60      9.21 o
   5  22   1       78.87       43.92     10.57 o
   6  22   1     1099.00     1119.57     27.32 o
   7  22   1      211.78      247.74     14.89 o
   8  22   1       48.16       24.54      8.88 o
   9  22   1        2.12       -5.96      8.44 o
  10  22   1      425.71      444.56     16.30 o
  11  22   1      428.55      420.29     16.44 o
  12  22   1     1501.81     1589.62     30.12 o
  13  22   1        2.62       -6.17      9.11 o
  14  22   1       48.51       23.09     10.00 o
  15  22   1       12.72        7.17     10.05 o
  16  22   1      119.05      104.13     14.71 o
  17  22   1        4.88       -9.64     18.56 o
   1  23   1      104.34       97.11     11.77 o
   2  23   1       27.13       34.19     10.06 o
   3  23   1       32.09       10.19      9.28 o
   4  23   1       54.37       60.23     11.16 o
   5  23   1     1732.11     1693.44     37.99 o
   6  23   1      272.45      311.44     17.73 o
   7  23   1      440.59      446.88     18.89 o
   8  23   1       75.54       52.75     11.00 o
   9  23   1     1108.46     1146.53     26.78 o
  10  23   1      520.57      575.51     20.33 o
  11  23   1      369.59      356.86     15.80 o
  12  23   1      280.72      249.54     14.48 o
  13  23   1      333.09      381.94     18.23 o
  14  23   1        0.14       -6.34      9.71 o
  15  23   1      447.99      462.03     22.24 o
  16  23   1      265.48      279.33     20.86 o
   0  24   1     5730.03     5618.48    116.88 o
   1  24   1     1218.12     1141.13     30.72 o
   2  24   1     1298.49     1395.78     40.75 o
   3  24   1       42.50       24.70     10.36 o
   4  24   1      285.64      303.81     17.49 o
   5  24   1       43.33       48.58     11.30 o
   6  24   1       68.44       62.95     12.10 o
   7  24   1       27.49        6.43     10.77 o
   8  24   1       67.33       63.29     11.58 o
   9  24   1       47.76       51.37     11.47 o
  10  24   1      779.78      863.43     24.94 o
  11  24   1      492.67      546.99     20.70 o
  12  24   1     1842.27     1968.03     38.10 o
  13  24   1      299.70      345.95     16.78 o
  14  24   1      949.52     1059.70     30.93 o
  15  24   1        2.46       -7.97     12.82 o
   1  25   1      113.49       99.67     12.75 o
   2  25   1       98.91      102.59     12.75 o
   3  25   1      556.89      565.35     28.32 o
   4  25   1        4.27       -9.62      9.62 o
   5  25   1        3.94       -5.52     10.19 o
   6  25   1       11.22       -8.58     10.24 o
   7  25   1       33.38       32.69     11.94 o
   8  25   1        4.98        0.49     11.13 o
   9  25   1        1.01      -10.36     10.36 o
  10  25   1       63.79       68.77     13.12 o
  11  25   1        9.47       -8.19     10.56 o
  12  25   1       42.29       35.81     11.97 o
  13  25   1       30.12        7.13     11.61 o
  14  25   1       11.28       -4.38     14.96 o
   0  26   1     2471.42     2338.36     77.99 o
   1  26   1      340.94      329.02     21.48 o
   2  26   1      576.83      576.55     23.91 o
   3  26   1       87.91       96.33     13.11 o
   4  26   1      296.58      303.51     18.66 o
   5  26   1        2.11       -8.93     10.77 o
   6  26   1        4.96       -6.54     11.13 o
   7  26   1       73.63       85.90     14.00 o
   8  26   1        0.27       -4.43     11.73 o
   9  26   1       80.86       54.11     15.77 o
  10  26   1      777.50      854.51     28.31 o
  11  26   1       97.18       94.48     14.56 o
  12  26   1      741.35      808.85     25.98 o
   1  27   1      356.50      380.42     23.51 o
   2  27   1      115.77      115.26     14.52 o
   3  27   1      443.42      474.38     22.74 o
   4  27   1        9.48       -4.96     11.43 o
   5  27   1     1152.33     1235.09     35.25 o
   6  27   1      191.63      208.74     17.91 o
   7  27   1     1129.50     1322.61     37.18 o
   8  27   1       85.56       78.86     19.61 o
   9  27   1     1267.69     1373.50     38.55 o
  10  27   1       13.98      -13.30     13.30 o
  11  27   1       82.40       53.86     15.77 o
   0  28   1      453.49      504.38     37.95 o
   1  28   1       71.29       72.54     15.22 o
   2  28   1      179.25      131.12     17.57 o
   3  28   1        0.11       -5.95     11.54 o
   4  28   1       93.18      112.92     14.92 o
   5  28   1        8.06        5.16     12.34 o
   6  28   1       27.55       22.92     13.13 o
   7  28   1        0.32        2.11     12.73 o
   8  28   1       18.71       17.79     13.41 o
   9  28   1        3.70       -4.68     13.71 o
   1  29   1      170.67      175.29     19.03 o
   2  29   1       14.55        2.86     14.11 o
   3  29   1      168.86      142.33     18.47 o
   4  29   1       84.05       65.69     16.37 o
   5  29   1      699.28      785.07     30.71 o
   6  29   1       89.06       96.11     16.15 o
   7  29   1      614.07      623.27     39.39 o
   0  30   1     1021.93     1122.48     58.21 o
   1  30   1        3.70       -0.62     15.24 o
   2  30   1      565.26      636.39     31.76 o
   3  30   1       80.83       75.35     17.62 o
   4  30   1      455.46      450.09     27.74 o
   5  30   1      147.16      239.98     22.18 o
   0   0   2     8273.80     9171.16    194.25 o
   1   0   2   123598.36   145545.28   2130.32 o
   2   0   2   115031.27   133050.22   1947.29 o
   3   0   2    38053.12    43127.82    765.21 o
   4   0   2      352.59      353.94     11.67 o
   5   0   2      968.09     1085.02     37.78 o
   6   0   2      890.97     1108.74     26.07 o
   7   0   2      371.44      389.65     14.88 o
   8   0   2       91.74      131.41      8.82 o
   9   0   2        6.88        9.22      7.43 o
  10   0   2    13324.56    13901.58    194.43 o
  11   0   2     6594.52     6598.75     97.00 o
  12   0   2      185.42      164.44     11.94 o
  13   0   2     6610.10     6667.20    166.42 o
  14   0   2       40.07       24.38     11.25 o
  15   0   2     1880.13     1539.51    108.12 o
  16   0   2      587.41      546.53     38.24 o
  17   0   2      261.65      225.41     69.58 o
  18   0   2        2.11      -11.83     11.83 o
  19   0   2     3000.79     3412.92    101.35 o
  20   0   2      618.25      641.91     42.11 o
  21   0   2        0.06        6.20     19.22 o
  22   0   2      160.67      108.83     26.50 o
  23   0   2        2.17      -29.41     29.41 o
  24   0   2      412.04      319.13     55.88 o
   1   1   2     2943.80     3056.94     45.30 o
   2   1   2    20443.69    22103.77    251.60 o
   3   1   2     5688.62     6155.50     72.58 o
   4   1   2    32140.72    35657.20    383.99 o
   5   1   2     3344.60     3530.25     41.92 o
   6   1   2      927.72      848.95     17.72 o
   7   1   2     1107.71     1047.64     16.39 o
   8   1   2     1540.55     1685.98     23.79 o
   9   1   2     4866.96     5148.51     57.22 o
  10   1   2     3776.59     3744.30     43.84 o
  11   1   2       14.85       51.18     11.69 o
  12   1   2       24.89       20.66      5.52 o
  13   1   2     2499.87     2432.66     35.25 o
  14   1   2      266.58      249.82     12.59 o
  15   1   2      223.45      215.98     13.00 o
  16   1   2     1852.80     1763.30     80.00 o
  17   1   2     1017.24     1024.09     27.83 o
  18   1   2      903.25      924.63     32.88 o
  19   1   2      220.71      218.84     20.01 o
  20   1   2       46.64       39.76     15.06 o
  21   1   2       59.29       29.67     15.25 o
  22   1   2       32.52       37.67     18.35 o
  23   1   2       28.07       17.65     22.88 o
  24   1   2        2.22      -23.38     23.38 o
   0   2   2     1289.28     1514.81     48.52 o
   1   2   2    28891.44    33359.61    400.71 o
   2   2   2     5792.22     5933.34     76.23 o
   3   2   2     9255.21    11208.31    129.67 o
   4   2   2    12807.11    14350.34    156.75 o
   5   2   2     2527.69     2625.02     32.23 o
   6   2   2     1571.59     1645.44     26.21 o
   7   2   2       36.99       88.82      5.27 o
   8   2   2     1574.11     1698.06     23.98 o
   9   2   2     3908.98     4035.06     46.20 o
  10   2   2        1.20       10.77      4.70 o
  11   2   2     3424.94     3526.07     42.37 o
  12   2   2      574.83      496.60     12.10 o
  13   2   2       31.85       46.87      6.96 o
  14   2   2      509.49      519.56     16.45 o
  15   2   2     3243.33     3274.49     52.82 o
  16   2   2      520.36      524.11     18.22 o
  17   2   2     1434.43     1328.80     32.97 o
  18   2   2       18.41       -9.50      9.50 o
  19   2   2     5366.11     5506.22    102.36 o
  20   2   2      904.94      999.67     36.71 o
  21   2   2       72.64       89.81     16.84 o
  22   2   2        9.19       -5.56     17.50 o
  23   2   2      861.81     1041.63     47.53 o
  24   2   2      124.42      164.71     44.12 o
   1   3   2    32886.66    35508.42    479.49 o
   2   3   2    33292.13    37619.22    463.45 o
   3   3   2    11292.05    12055.64    129.57 o
   4   3   2      944.82     1195.10     23.54 o
   5   3   2     1430.51     1234.86     17.60 o
   6   3   2      340.93      600.53     16.68 o
   7   3   2       19.16       25.54     12.61 o
   8   3   2    13893.72    13746.63    142.85 o
   9   3   2      996.48      704.23     12.72 o
  10   3   2     8004.99     8146.28     88.08 o
  11   3   2      212.97      204.99     10.02 o
  12   3   2      116.80      124.35      7.09 o
  13   3   2      219.01      157.55     12.61 o
  14   3   2      755.20      769.83     21.15 o
  15   3   2     3472.40     3308.07     63.35 o
  16   3   2      857.66      875.64     25.56 o
  17   3   2       21.89        8.42      8.29 o
  18   3   2     3718.59     3947.14    144.15 o
  19   3   2     2986.45     3045.79     66.32 o
  20   3   2      870.33      965.81     35.82 o
  21   3   2       24.55       29.40     16.42 o
  22   3   2      710.98      809.60     40.47 o
  23   3   2      190.79      200.75     25.92 o
   0   4   2     7294.90     7641.81    103.69 o
   1   4   2     2280.89     2441.69     32.97 o
   2   4   2      672.84      836.00     12.68 o
   3   4   2     5811.01     6152.77     67.93 o
   4   4   2     1272.72     1349.20     19.06 o
   5   4   2    10929.15    11342.04    125.01 o
   6   4   2     2627.85     2908.73     36.10 o
   7   4   2     9714.38    10345.38    115.66 o
   8   4   2     2042.40     2151.21     27.06 o
   9   4   2     2766.10     2906.55     35.25 o
  10   4   2      933.71      873.29     16.57 o
  11   4   2     2290.08     2280.69     29.94 o
  12   4   2     1149.85     1157.18     20.35 o
  13   4   2       15.66        5.62      5.28 o
  14   4   2     1117.27      981.07     37.90 o
  15   4   2     1283.62     1204.21     24.97 o
  16   4   2       10.32       -7.59      7.59 o
  17   4   2      292.82      247.79     13.99 o
  18   4   2        5.05       -7.33     10.22 o
  19   4   2      134.11      119.48     14.66 o
  20   4   2      107.35      104.68     16.89 o
  21   4   2       14.89       -6.80     16.40 o
  22   4   2      226.56      228.09     26.29 o
  23   4   2       64.71       67.20     21.19 o
   1   5   2     2330.68     2285.59     41.13 o
   2   5   2        4.80        6.60      2.72 o
   3   5   2     2545.40     2376.67     30.09 o
   4   5   2      250.05      339.54      8.69 o
   5   5   2      242.58      478.31     10.45 o
   6   5   2     2008.17     2521.59     32.22 o
   7   5   2     2763.41     2927.75     34.65 o
   8   5   2     5713.51     5454.78     60.38 o
   9   5   2     1274.48     1249.02     18.57 o
  10   5   2     7199.82     7409.70     81.05 o
  11   5   2     2763.64     2706.05     36.58 o
  12   5   2      520.20      530.30     13.66 o
  13   5   2       29.93       23.17      5.87 o
  14   5   2      452.34      421.73     14.94 o
  15   5   2      545.16      498.83     16.65 o
  16   5   2     1141.09     1118.01     25.80 o
  17   5   2      133.94      159.30     13.57 o
  18   5   2     3908.33     4153.08     71.88 o
  19   5   2     1517.85     1543.72     37.46 o
  20   5   2     1105.87     1208.62     47.53 o
  21   5   2       57.20       68.17     18.91 o
  22   5   2      201.79      208.58     25.72 o
  23   5   2       19.89       -4.36     18.38 o
   0   6   2     6368.83     5889.34     88.33 o
   1   6   2      931.52      923.75     17.51 o
   2   6   2     7404.68     7149.98     83.94 o
   3   6   2     5642.32     5476.16     60.16 o
   4   6   2    10023.81     9681.28    134.57 o
   5   6   2     4769.74     5100.23     58.36 o
   6   6   2     8216.70     8271.41     93.52 o
   7   6   2     2677.23     3003.96     53.87 o
   8   6   2      640.06      675.88     12.24 o
   9   6   2     2588.30     2405.38     30.46 o
  10   6   2     2150.66     2362.24     30.60 o
  11   6   2       28.06       48.59      5.39 o
  12   6   2      108.92      123.66      8.38 o
  13   6   2     4443.40     4366.95    100.62 o
  14   6   2      984.03      884.09     18.73 o
  15   6   2     4582.59     4499.30     63.01 o
  16   6   2      717.88      777.49     22.11 o
  17   6   2     1085.77     1081.95     29.32 o
  18   6   2      364.82      320.66     18.23 o
  19   6   2        2.41       -9.91      9.91 o
  20   6   2       32.10        9.66     13.53 o
  21   6   2      179.36      178.02     30.52 o
  22   6   2      117.61      123.79     21.97 o
  23   6   2        2.21       -0.80     25.84 o
   1   7   2     3199.55     3253.12     37.72 o
   2   7   2      276.00      258.70      6.74 o
   3   7   2      230.75      206.82      6.72 o
   4   7   2     6054.93     6325.64     69.59 o
   5   7   2     2687.74     2629.77     34.76 o
   6   7   2        0.93        3.88      3.42 o
   7   7   2      315.96      397.83     16.90 o
   8   7   2     2132.17     1907.92     27.01 o
   9   7   2     1161.53     1059.98     17.63 o
  10   7   2      824.31      787.74     14.61 o
  11   7   2       18.07        3.04      4.93 o
  12   7   2      153.66      115.06     10.25 o
  13   7   2      558.41      556.97     14.88 o
  14   7   2       90.36       96.79      8.41 o
  15   7   2      221.09      204.93     12.98 o
  16   7   2       83.19       68.48     11.24 o
  17   7   2      397.03      403.89     19.26 o
  18   7   2      433.43      439.67     20.74 o
  19   7   2       17.09      -12.18     12.18 o
  20   7   2       20.72       13.16     13.56 o
  21   7   2       16.04       31.43     17.75 o
  22   7   2      608.29      633.11     38.15 o
  23   7   2      100.78       73.18     21.97 o
   0   8   2     5147.36     4940.50     80.44 o
   1   8   2     2662.04     2747.90     32.89 o
   2   8   2     8389.32     9103.82     93.95 o
   3   8   2     1489.49     1219.57     18.85 o
   4   8   2     3386.94     3417.83     40.72 o
   5   8   2      116.92      118.38      5.80 o
   6   8   2       28.32       17.00      4.45 o
   7   8   2     2503.46     2706.57     33.19 o
   8   8   2        0.23       10.88      3.76 o
   9   8   2      593.57      571.96     16.18 o
  10   8   2     1057.17      879.10     28.62 o
  11   8   2      234.54      293.79     11.35 o
  12   8   2       20.57       25.44      5.79 o
  13   8   2       14.21       10.00      5.93 o
  14   8   2      526.49      577.91     15.83 o
  15   8   2      644.47      706.70     24.14 o
  16   8   2      388.53      392.87     18.30 o
  17   8   2     1803.24     1859.72     40.26 o
  18   8   2      114.16      114.96     13.28 o
  19   8   2      991.16     1092.24     57.10 o
  20   8   2       48.42       28.36     14.36 o
  21   8   2      181.53      145.06     21.86 o
  22   8   2        8.72       -8.37     18.17 o
  23   8   2       32.16       19.39     20.56 o
   1   9   2     2599.65     2902.73     35.08 o
   2   9   2        7.59        8.57      3.20 o
   3   9   2      244.81      216.56     10.87 o
   4   9   2     2040.17     1740.72     22.08 o
   5   9   2        2.82       14.23      3.36 o
   6   9   2     8612.22     8260.08    107.74 o
   7   9   2      845.45      882.18     17.09 o
   8   9   2     3449.30     3508.12     44.52 o
   9   9   2       62.27       38.61      5.40 o
  10   9   2     2777.00     2854.19     56.54 o
  11   9   2     1130.22     1068.58     23.39 o
  12   9   2      913.05      843.40     19.44 o
  13   9   2     2005.24     2012.97     37.35 o
  14   9   2      146.51       93.50      8.53 o
  15   9   2     1083.10      996.98     21.11 o
  16   9   2      497.09      567.48     21.58 o
  17   9   2       71.28       70.45     11.67 o
  18   9   2      183.91      173.32     19.74 o
  19   9   2      104.79       92.69     15.46 o
  20   9   2      299.97      291.84     22.16 o
  21   9   2      140.51      146.68     22.97 o
  22   9   2      954.87     1109.71     49.39 o
   0  10   2     6689.13     7336.43    131.88 o
   1  10   2     4932.54     5391.11     58.28 o
   2  10   2      725.77      724.10     12.98 o
   3  10   2       30.76       41.68      4.20 o
   4  10   2     5999.07     6179.76     66.19 o
   5  10   2      248.86      194.81      6.63 o
   6  10   2      212.38      286.64     13.46 o
   7  10   2     2329.79     2518.53     36.31 o
   8  10   2     3388.05     3514.82     45.04 o
   9  10   2     3195.20     3301.39     43.25 o
  10  10   2        8.75       12.22      5.37 o
  11  10   2     1248.88     1184.36     23.10 o
  12  10   2      132.71      107.04     13.09 o
  13  10   2      153.72       86.83      7.92 o
  14  10   2      622.09      582.21     16.44 o
  15  10   2      130.94      103.69      9.51 o
  16  10   2      450.86      395.58     19.00 o
  17  10   2       68.62       67.18     13.69 o
  18  10   2      200.62      199.52     18.46 o
  19  10   2      313.04      320.99     23.77 o
  20  10   2      302.11      264.48     21.83 o
  21  10   2      385.30      378.92     25.74 o
  22  10   2       44.38       25.13     19.25 o
   1  11   2     1435.83     1530.21     35.23 o
   2  11   2     3530.09     3639.24     44.19 o
   3  11   2     2227.33     2315.19     28.77 o
   4  11   2     4310.31     4286.75     51.86 o
   5  11   2     2428.38     2370.87     29.21 o
   6  11   2     3703.01     3690.33     46.72 o
   7  11   2     3883.28     3795.38     51.13 o
   8  11   2      752.88      682.08     16.13 o
   9  11   2      162.08      161.81      8.62 o
  10  11   2      672.11      688.39     16.09 o
  11  11   2        6.42       -1.03      5.32 o
  12  11   2      314.86      241.86     11.12 o
  13  11   2      903.73      824.68     24.00 o
  14  11   2      247.35      214.33     12.36 o
  15  11   2     1039.11     1065.05     25.73 o
  16  11   2      880.25      971.22     28.56 o
  17  11   2     2929.85     2921.68     66.80 o
  18  11   2      618.17      642.95     28.76 o
  19  11   2      318.08      367.10     23.93 o
  20  11   2      529.02      563.94     29.39 o
  21  11   2      503.60      553.51     29.53 o
  22  11   2      939.16     1230.94     52.87 o
   0  12   2      347.29      324.37     21.30 o
   1  12   2     2700.60     2579.76     36.14 o
   2  12   2      541.01      684.50     15.00 o
   3  12   2     8462.56     8796.62     93.13 o
   4  12   2      316.66      316.56      8.86 o
   5  12   2       60.18       49.92      4.86 o
   6  12   2      422.25      489.59     16.95 o
   7  12   2      212.38      228.51     10.03 o
   8  12   2      416.73      416.83     13.28 o
   9  12   2      575.91      540.06     14.32 o
  10  12   2      498.69      490.85     14.13 o
  11  12   2     3180.95     3143.38     46.47 o
  12  12   2       35.70       45.64      7.24 o
  13  12   2     3728.13     3766.23     51.13 o
  14  12   2     1149.51     1068.19     22.61 o
  15  12   2     3171.90     3080.32     56.83 o
  16  12   2       22.73        4.45      9.81 o
  17  12   2       23.13       21.54     12.64 o
  18  12   2      515.50      475.23     25.74 o
  19  12   2      536.10      523.21     27.61 o
  20  12   2       48.14       32.88     15.53 o
  21  12   2        0.16      -14.50     14.50 o
  22  12   2        5.76      -11.80     25.00 o
   1  13   2      195.26      187.70     10.26 o
   2  13   2     4945.61     5175.93     57.77 o
   3  13   2      515.72      573.19     12.15 o
   4  13   2       11.55        8.93      4.28 o
   5  13   2      370.01      336.16     13.25 o
   6  13   2       57.14       47.78      5.63 o
   7  13   2     1229.76     1070.50     19.13 o
   8  13   2     2492.58     2481.09     34.53 o
   9  13   2     1209.79     1106.18     22.24 o
  10  13   2      508.91      531.57     15.08 o
  11  13   2     3430.23     3326.40     50.91 o
  12  13   2       39.59       19.86      6.91 o
  13  13   2       20.46        3.58      6.76 o
  14  13   2      181.33      136.33     11.48 o
  15  13   2      576.96      620.08     23.21 o
  16  13   2      230.14      195.84     19.68 o
  17  13   2        3.38       18.71     12.79 o
  18  13   2      169.19      169.18     18.13 o
  19  13   2        1.92      -13.53     13.53 o
  20  13   2      106.83       82.94     16.94 o
  21  13   2        1.39        0.58     15.75 o
   0  14   2     1986.82     1623.59     73.53 o
   1  14   2      442.86      358.89     11.36 o
   2  14   2      288.20      300.41      9.94 o
   3  14   2     8336.03     8515.59     91.39 o
   4  14   2      313.06      344.77      9.98 o
   5  14   2     1433.34     1364.97     20.78 o
   6  14   2      387.29      370.62     12.51 o
   7  14   2      626.58      610.04     14.82 o
   8  14   2      325.84      298.13     11.29 o
   9  14   2     1022.51      964.98     19.23 o
  10  14   2      229.07      214.27     10.74 o
  11  14   2      134.46      103.19     13.51 o
  12  14   2     1024.10      992.37     30.74 o
  13  14   2      365.33      422.84     14.83 o
  14  14   2      453.31      385.13     16.67 o
  15  14   2     2423.87     2362.14     47.85 o
  16  14   2      365.10      406.55     20.28 o
  17  14   2     1857.61     1842.04     48.36 o
  18  14   2       39.75       25.47     14.30 o
  19  14   2      544.42      591.05     29.95 o
  20  14   2       22.16        5.56     15.56 o
  21  14   2       28.19       -3.55     16.70 o
   1  15   2      455.93      337.10     12.33 o
   2  15   2       21.87       18.77      5.21 o
   3  15   2      170.52      169.83     10.43 o
   4  15   2       42.64       50.60      5.78 o
   5  15   2     1073.90      984.34     20.31 o
   6  15   2     5000.60     4860.73     64.08 o
   7  15   2     1440.20     1388.78     25.28 o
   8  15   2     1238.64     1282.29     22.76 o
   9  15   2     1820.73     1800.59     28.73 o
  10  15   2        8.40        3.37      6.38 o
  11  15   2       75.61       57.97      8.27 o
  12  15   2      490.15      501.96     17.18 o
  13  15   2        9.26       -5.62      7.24 o
  14  15   2      367.93      298.79     17.60 o
  15  15   2       15.28       -1.91     10.19 o
  16  15   2       44.78       37.34     12.18 o
  17  15   2       61.93       33.94     14.22 o
  18  15   2        2.19      -13.24     13.24 o
  19  15   2       22.36        0.58     14.62 o
  20  15   2      492.84      548.43     30.17 o
   0  16   2        4.20        6.89      7.53 o
   1  16   2      203.53      216.46     12.97 o
   2  16   2     2490.76     2388.60     36.53 o
   3  16   2      100.79       81.72      8.95 o
   4  16   2      971.74      949.28     18.51 o
   5  16   2     1072.98      970.33     21.85 o
   6  16   2       19.95        3.18      6.33 o
   7  16   2      392.26      419.23     13.38 o
   8  16   2       49.11       37.31      6.95 o
   9  16   2      132.91      125.65      9.24 o
  10  16   2     1068.53     1047.08     21.54 o
  11  16   2      131.42       96.97      8.65 o
  12  16   2       45.77       47.49      8.56 o
  13  16   2     2618.71     2739.86     52.55 o
  14  16   2      492.47      497.99     21.76 o
  15  16   2     1184.26     1115.49     31.73 o
  16  16   2      444.63      484.77     22.65 o
  17  16   2      195.80      204.12     17.79 o
  18  16   2       36.03       20.36     15.19 o
  19  16   2       18.55        7.33     14.94 o
  20  16   2       28.19       32.69     17.22 o
   1  17   2        0.29       -3.23      5.42 o
   2  17   2     2651.07     2645.46     51.74 o
   3  17   2      151.34      103.42      7.78 o
   4  17   2     3734.58     3536.85     49.70 o
   5  17   2      225.01      218.61     12.64 o
   6  17   2     2877.30     2789.81     46.03 o
   7  17   2      827.82      708.95     34.79 o
   8  17   2     1571.50     1436.39     42.98 o
   9  17   2     1343.14     1254.92     41.52 o
  10  17   2     2443.52     2387.99     39.30 o
  11  17   2     1046.99      909.26     53.36 o
  12  17   2     2456.82     2267.02    110.60 o
  13  17   2       23.81        8.86     10.30 o
  14  17   2       69.88       52.50     12.07 o
  15  17   2      125.87      105.77     14.64 o
  16  17   2     1195.04     1255.75     35.24 o
  17  17   2        4.57      -11.45     11.67 o
  18  17   2      315.89      333.96     24.59 o
  19  17   2       90.84       80.20     18.45 o
   0  18   2     3257.60     3245.02     62.70 o
   1  18   2      566.37      582.97     16.60 o
   2  18   2     1089.27     1044.47     20.63 o
   3  18   2      272.03      288.41     12.35 o
   4  18   2       44.49       39.75      7.71 o
   5  18   2      526.98      545.01     18.67 o
   6  18   2     2323.23     2229.97     39.89 o
   7  18   2     2138.24     1991.95     37.30 o
   8  18   2     1394.05     1289.00     28.94 o
   9  18   2      674.83      689.37     20.04 o
  10  18   2      517.91      558.40     20.62 o
  11  18   2     1150.11     1133.09     29.90 o
  12  18   2     1119.09     1116.26     30.88 o
  13  18   2       38.28       23.17     11.12 o
  14  18   2        5.19       -4.01     10.56 o
  15  18   2      352.49      325.82     20.02 o
  16  18   2        0.49      -10.02     11.99 o
  17  18   2       42.57       33.80     13.42 o
  18  18   2      105.68       77.73     17.78 o
  19  18   2       33.56       15.38     16.67 o
   1  19   2        5.83       -3.15      6.47 o
   2  19   2      483.40      450.09     15.27 o
   3  19   2     1086.20     1100.89     23.17 o
   4  19   2      339.16      320.00     13.36 o
   5  19   2       29.98       22.04      7.55 o
   6  19   2      181.85      161.71     11.09 o
   7  19   2     1071.22     1126.32     26.93 o
   8  19   2      704.75      727.91     22.94 o
   9  19   2       90.67       36.51     11.72 o
  10  19   2     1049.10     1060.51     26.22 o
  11  19   2      317.16      315.88     24.97 o
  12  19   2       63.12       61.45     12.39 o
  13  19   2      341.33      304.54     19.69 o
  14  19   2        8.36        4.30     11.35 o
  15  19   2      445.38      525.32     24.33 o
  16  19   2      384.57      456.96     23.67 o
  17  19   2      179.05      162.59     18.04 o
  18  19   2       41.82       29.82     16.59 o
   0  20   2      410.94      410.13     25.47 o
   1  20   2     4303.81     4307.85     56.90 o
   2  20   2       15.56        7.63      7.28 o
   3  20   2     1101.91     1122.08     23.86 o
   4  20   2      597.88      605.63     18.23 o
   5  20   2        8.67       -1.57      8.07 o
   6  20   2       91.09       63.36      9.24 o
   7  20   2       25.31       11.20      7.80 o
   8  20   2       11.00        0.17      8.01 o
   9  20   2      215.64      172.15     21.25 o
  10  20   2        9.51        4.73      7.82 o
  11  20   2     2029.86     2032.44     39.52 o
  12  20   2      104.89       90.36     12.12 o
  13  20   2      831.26      948.70     30.88 o
  14  20   2      182.64      188.28     16.95 o
  15  20   2      336.34      337.24     21.07 o
  16  20   2      182.18      189.47     18.00 o
  17  20   2      860.30      971.62     34.21 o
  18  20   2      137.61      138.03     23.40 o
   1  21   2      373.44      340.92     14.29 o
   2  21   2       61.46       50.15      8.93 o
   3  21   2       17.26       -1.69      7.50 o
   4  21   2     2263.92     2245.74     41.61 o
   5  21   2       22.29       22.35      9.53 o
   6  21   2       44.87       17.32      9.20 o
   7  21   2      273.23      226.58     13.95 o
   8  21   2       10.97        6.91      8.75 o
   9  21   2       15.25       10.26      9.09 o
  10  21   2        1.93       -5.42      9.23 o
  11  21   2      587.12      584.59     23.92 o
  12  21   2      301.65      322.48     19.54 o
  13  21   2        4.83      -10.21     10.21 o
  14  21   2       53.95       30.72     13.32 o
  15  21   2        0.26       -0.78     12.74 o
  16  21   2      148.30      148.92     17.49 o
  17  21   2      190.45      182.28     19.15 o
   0  22   2     2677.66     2759.84     66.19 o
   1  22   2     3064.05     3225.62     49.39 o
   2  22   2     2482.10     2469.18     52.73 o
   3  22   2     1037.82     1110.98     24.73 o
   4  22   2      227.06      226.87     15.23 o
   5  22   2      472.26      431.54     19.84 o
   6  22   2        1.80       -7.88      9.28 o
   7  22   2       24.52       26.52     10.64 o
   8  22   2       37.02       24.52      9.79 o
   9  22   2      406.50      473.04     22.25 o
  10  22   2      344.11      259.86     20.10 o
  11  22   2      676.15      734.21     27.44 o
  12  22   2      726.26      814.35     29.06 o
  13  22   2     1395.91     1465.30     38.48 o
  14  22   2       14.33       -2.15     12.71 o
  15  22   2      238.58      218.21     18.63 o
  16  22   2      233.26      250.90     24.25 o
   1  23   2        2.19       -1.38      7.99 o
   2  23   2      665.48      706.88     21.82 o
   3  23   2      140.63      129.21     13.21 o
   4  23   2     1542.12     1597.55     36.67 o
   5  23   2      348.24      345.46     18.48 o
   6  23   2     2831.33     2806.41     53.77 o
   7  23   2      401.26      400.86     20.16 o
   8  23   2     2116.74     2157.64     52.33 o
   9  23   2      410.50      378.73     20.46 o
  10  23   2      221.85      216.12     17.16 o
  11  23   2      249.25      195.98     17.11 o
  12  23   2       32.78       29.02     14.08 o
  13  23   2       14.05        3.80     12.39 o
  14  23   2        1.51      -12.80     12.80 o
  15  23   2        5.78      -13.18     13.18 o
   0  24   2      179.17      138.06     17.17 o
   1  24   2      131.72      102.44     11.58 o
   2  24   2       80.52       66.68     10.85 o
   3  24   2       33.74       18.29     10.54 o
   4  24   2       84.57       74.55     12.43 o
   5  24   2       54.21       51.30     11.54 o
   6  24   2      116.88      114.30     13.90 o
   7  24   2       15.34       -4.96     10.45 o
   8  24   2        3.91        4.54     12.67 o
   9  24   2       14.95       -1.02     11.33 o
  10  24   2       60.22       56.89     13.53 o
  11  24   2       22.83       17.96     12.53 o
  12  24   2      148.74      162.94     17.25 o
  13  24   2       84.21       50.90     14.77 o
  14  24   2       32.29       33.41     15.15 o
   1  25   2      241.62      248.16     16.72 o
   2  25   2       27.12       22.92     10.65 o
   3  25   2       66.99       59.30     11.90 o
   4  25   2      326.64      313.31     18.79 o
   5  25   2      524.97      529.38     23.25 o
   6  25   2      947.66     1074.76     32.53 o
   7  25   2      129.00      119.09     14.84 o
   8  25   2     1903.16     1995.00     53.94 o
   9  25   2      462.02      492.02     27.36 o
  10  25   2     1680.20     1765.13     48.32 o
  11  25   2       17.88       32.27     14.01 o
  12  25   2      349.72      342.51     22.16 o
  13  25   2      251.34      270.65     20.59 o
   0  26   2      465.72      525.65     29.69 o
   1  26   2      883.49      935.03     26.79 o
   2  26   2      157.00      164.16     21.12 o
   3  26   2      332.29      341.36     19.70 o
   4  26   2      353.51      383.01     25.21 o
   5  26   2       24.81       26.88     12.02 o
   6  26   2       42.49       35.68     12.45 o
   7  26   2        0.01      -12.67     12.67 o
   8  26   2       24.92       18.43     14.45 o
   9  26   2      109.87       86.91     17.41 o
  10  26   2       13.50       -5.72     14.29 o
  11  26   2      121.21      107.47     18.93 o
  12  26   2       69.33       58.20     17.75 o
   1  27   2       15.98       -9.37     11.04 o
   2  27   2        0.60        1.04     11.39 o
   3  27   2       12.39       -7.92     11.11 o
   4  27   2        2.63       12.70     17.05 o
   5  27   2      228.88      193.01     17.16 o
   6  27   2       70.19       47.82     15.01 o
   7  27   2        1.12        3.62     14.45 o
   8  27   2       31.41       19.19     14.88 o
   9  27   2      531.38      566.21     30.43 o
  10  27   2      185.09      189.45     21.25 o
   0  28   2        4.48        6.41     16.35 o
   1  28   2     1541.76     1683.69     41.26 o
   2  28   2       82.83       85.57     14.82 o
   3  28   2      880.20     1021.35     33.64 o
   4  28   2       10.14        6.67     12.43 o
   5  28   2      108.21       66.69     16.08 o
   6  28   2       22.55       20.82     15.01 o
   7  28   2        0.32      -14.94     14.94 o
   8  28   2      205.35      238.90     22.55 o
   9  28   2      316.99      217.66     48.53 o
   1  29   2        0.01       12.51     13.12 o
   2  29   2       70.47      102.15     16.02 o
   3  29   2       54.77       50.25     16.13 o
   4  29   2       39.40       49.38     16.15 o
   5  29   2       38.29       32.96     15.77 o
   6  29   2       14.12       29.44     15.89 o
   0  30   2      783.04      992.69     77.94 o
   1  30   2      337.43      318.48     35.36 o
   2  30   2      305.50      288.20     41.18 o
   1   1   3     1320.13     1357.64     17.97 o
   2   1   3     8251.72     8629.36     99.62 o
   3   1   3     1565.19     1740.98     22.58 o
   4   1   3    13989.42    14568.50    172.57 o
   5   1   3      389.68      398.66     15.76 o
   6   1   3    34856.26    35948.21    364.54 o
   7   1   3        1.14       33.97      3.88 o
   8   1   3    17796.79    18366.19    201.75 o
   9   1   3      432.33      408.43     11.00 o
  10   1   3     5522.92     5607.21     67.44 o
  11   1   3      334.95      288.90     15.08 o
  12   1   3      618.43      595.96     14.98 o
  13   1   3        7.75        5.47      6.14 o
  14   1   3       11.03        8.85      6.41 o
  15   1   3      162.95      145.26     10.26 o
  16   1   3      233.48      209.98     13.64 o
  17   1   3        9.30       -7.58      9.18 o
  18   1   3     4710.72     4742.12     89.43 o
  19   1   3        5.09      -10.04     11.87 o
  20   1   3     2228.54     2223.27    139.71 o
  21   1   3      130.31      123.29     24.96 o
  22   1   3      802.27      849.35     53.00 o
  23   1   3      157.88      186.06     47.06 o
   0   2   3      723.60      881.88     26.96 o
   1   2   3    42349.26    45844.53    511.22 o
   2   2   3      553.67      614.65     11.42 o
   3   2   3     9517.36     9734.65    114.25 o
   4   2   3      706.34      651.77     13.22 o
   5   2   3     4429.31     4307.21     50.72 o
   6   2   3        7.16        1.22      2.99 o
   7   2   3     1152.92     1073.02     23.26 o
   8   2   3      188.83      155.73      8.60 o
   9   2   3     1811.68     1769.68     25.91 o
  10   2   3        3.23        9.31      4.73 o
  11   2   3     7455.23     7492.19     88.24 o
  12   2   3      690.38      741.39     16.21 o
  13   2   3     3364.99     3183.79     43.72 o
  14   2   3        1.51        1.88      6.59 o
  15   2   3     4372.39     4341.95     61.17 o
  16   2   3       51.35       63.98     10.08 o
  17   2   3     1637.34     1490.36     35.95 o
  18   2   3        1.39      -10.99     10.99 o
  19   2   3      921.54      826.22     47.76 o
  20   2   3       93.59       49.73     17.67 o
  21   2   3        5.16       -6.50     19.68 o
  22   2   3       98.59       78.41     26.50 o
  23   2   3      130.64      168.69     30.56 o
   1   3   3      375.47      351.43     12.72 o
   2   3   3       98.04      136.42      5.49 o
   3   3   3     1699.45     1636.68     25.41 o
   4   3   3     1636.72     1559.91     22.64 o
   5   3   3       61.77       67.43      3.82 o
   6   3   3      961.07      817.23     14.02 o
   7   3   3       94.43       88.77      5.58 o
   8   3   3     2961.93     2816.90     36.69 o
   9   3   3       23.77        2.28      4.53 o
  10   3   3       82.34       70.36      6.12 o
  11   3   3      124.79      165.45     10.49 o
  12   3   3       29.65       30.97      6.15 o
  13   3   3      403.54      375.59     13.74 o
  14   3   3     2120.49     1958.02     33.26 o
  15   3   3      513.18      498.66     18.83 o
  16   3   3      135.00      114.15     11.66 o
  17   3   3      164.79      140.59     13.20 o
  18   3   3      124.56      104.06     12.40 o
  19   3   3      226.26      270.38     26.29 o
  20   3   3     1464.21     1547.22     50.16 o
  21   3   3        0.13       -1.47     20.10 o
  22   3   3       39.93       20.19     22.60 o
  23   3   3        5.06       16.85     24.70 o
   0   4   3        0.02       24.85      9.51 o
   1   4   3    27738.13    27357.77    336.49 o
   2   4   3      842.35      756.83     17.21 o
   3   4   3    18492.63    19226.19    240.52 o
   4   4   3      614.33      582.47     11.71 o
   5   4   3     1760.33     1498.53     30.44 o
   6   4   3        0.06        5.12      3.33 o
   7   4   3     2863.35     2945.39     37.64 o
   8   4   3       23.97        7.74      4.29 o
   9   4   3     4908.80     4812.04     58.72 o
  10   4   3      486.07      535.82     13.17 o
  11   4   3     5586.00     5418.76     66.40 o
  12   4   3       41.16       45.56      6.87 o
  13   4   3     7332.95     7175.51     91.71 o
  14   4   3      482.69      451.53     17.27 o
  15   4   3     8126.78     7723.39    108.34 o
  16   4   3       20.14       16.29      9.09 o
  17   4   3     6463.03     6140.55    113.80 o
  18   4   3       80.30       63.07     11.13 o
  19   4   3     1738.22     1738.99     52.70 o
  20   4   3      144.01      138.54     21.09 o
  21   4   3        0.74        0.60     19.22 o
  22   4   3       79.93       68.23     23.85 o
  23   4   3      748.22      806.88     70.59 o
   1   5   3      773.01      874.77     25.29 o
   2   5   3      142.85      129.59      5.94 o
   3   5   3     1095.28     1053.97     17.16 o
   4   5   3     2567.83     2547.73     34.36 o
   5   5   3      178.23      173.33      5.77 o
   6   5   3     2402.07     2326.68     32.85 o
   7   5   3     1065.95     1182.11     18.96 o
   8   5   3     9919.39     9726.90    110.34 o
   9   5   3       16.82       25.46      5.10 o
  10   5   3     6793.54     6699.03     79.46 o
  11   5   3       96.68       83.67      7.03 o
  12   5   3     2541.71     2445.49     37.78 o
  13   5   3      300.85      293.66     12.80 o
  14   5   3      174.29      161.23     12.01 o
  15   5   3       36.82       29.14     10.70 o
  16   5   3      691.37      728.12     25.65 o
  17   5   3       26.12       21.46     10.23 o
  18   5   3     1543.64     1430.67     36.80 o
  19   5   3        6.93       -0.20     12.58 o
  20   5   3     1783.16     1888.42     56.88 o
  21   5   3      210.42      200.25     23.02 o
  22   5   3     1537.02     1507.96     68.26 o
  23   5   3       42.22       30.88     33.82 o
   0   6   3      764.23      812.79     20.80 o
   1   6   3     9613.77     9161.83     94.44 o
   2   6   3      368.53      383.31     10.09 o
   3   6   3     1629.13     1498.36     21.50 o
   4   6   3     1583.59     1649.22     22.17 o
   5   6   3     2670.26     2512.27     43.95 o
   6   6   3       45.00       49.20      5.03 o
   7   6   3     1113.09     1200.11     19.13 o
   8   6   3     1304.30     1402.57     22.17 o
   9   6   3       40.04       19.48      5.01 o
  10   6   3      197.32      179.51      8.65 o
  11   6   3     1402.46     1367.48     23.02 o
  12   6   3        6.58       -5.99      5.99 o
  13   6   3     2394.41     2318.60     40.97 o
  14   6   3      344.02      308.47     15.51 o
  15   6   3     1241.46     1130.23     27.23 o
  16   6   3       85.02       77.34     11.26 o
  17   6   3     3381.63     3248.64     79.27 o
  18   6   3        5.32       10.47     12.01 o
  19   6   3       75.60       65.15     14.85 o
  20   6   3        1.24        4.57     16.35 o
  21   6   3       21.96       22.20     17.50 o
  22   6   3       38.76       50.35     24.29 o
   1   7   3      260.25      267.37      8.94 o
   2   7   3     2516.04     2267.35     28.95 o
   3   7   3        0.74       -2.48      3.15 o
   4   7   3     4755.61     4544.16     60.80 o
   5   7   3      374.38      377.56     15.33 o
   6   7   3    10764.03    10506.84    135.28 o
   7   7   3       13.73       24.41      4.51 o
   8   7   3    18610.72    18792.64    207.02 o
   9   7   3        5.09       15.75      5.14 o
  10   7   3    19134.02    19541.02    215.86 o
  11   7   3        8.53        8.01      5.77 o
  12   7   3     3797.33     3911.69     60.07 o
  13   7   3        3.73        3.71      7.59 o
  14   7   3      167.64      136.60     13.15 o
  15   7   3      236.23      241.04     14.35 o
  16   7   3     2118.55     1955.45     63.65 o
  17   7   3      318.31      299.27     18.84 o
  18   7   3     2437.29     2370.83     50.64 o
  19   7   3       53.51       38.44     14.31 o
  20   7   3     4071.61     4202.11     85.59 o
  21   7   3       22.06       43.85     17.72 o
  22   7   3     2067.87     2012.67     79.01 o
   0   8   3       19.20       32.99      5.41 o
   1   8   3     2464.57     2433.57     28.91 o
   2   8   3        0.35       -3.04      3.04 o
   3   8   3     2904.54     3033.98     39.60 o
   4   8   3      417.04      405.23     10.14 o
   5   8   3      200.03      178.17      9.71 o
   6   8   3      522.31      547.43     10.59 o
   7   8   3       17.55        5.74      4.35 o
   8   8   3       94.05       85.34      6.66 o
   9   8   3       45.01       24.76      5.47 o
  10   8   3      115.21      106.94      8.38 o
  11   8   3        6.48        3.29      6.67 o
  12   8   3      107.09       84.99      9.84 o
  13   8   3      416.08      391.04     16.39 o
  14   8   3      103.27       74.40     10.26 o
  15   8   3      631.67      607.32     21.13 o
  16   8   3       39.40       24.97      9.73 o
  17   8   3      414.11      438.91     24.20 o
  18   8   3       26.63        5.92     12.21 o
  19   8   3     1055.82     1067.56     37.15 o
  20   8   3        0.31       19.51     14.81 o
  21   8   3      518.31      600.29     34.63 o
  22   8   3       65.54       77.59     25.75 o
   1   9   3        0.84        4.94      3.64 o
   2   9   3     5243.13     5242.56     59.74 o
   3   9   3      130.29      117.06      6.55 o
   4   9   3     5065.25     5032.35     59.30 o
   5   9   3      296.78      313.01      9.34 o
   6   9   3    11711.74    11374.37    117.09 o
   7   9   3      119.26      105.86      8.15 o
   8   9   3     8049.60     8069.72     93.79 o
   9   9   3       54.17       40.67      6.32 o
  10   9   3     3478.96     3333.08     47.52 o
  11   9   3      152.02      143.64     11.09 o
  12   9   3      246.14      246.60     13.42 o
  13   9   3       13.44       -1.64      8.32 o
  14   9   3      230.45      215.50     13.89 o
  15   9   3       41.24       24.75      9.47 o
  16   9   3      451.32      426.22     21.41 o
  17   9   3        1.29        0.51     11.48 o
  18   9   3     1664.61     1727.78     67.23 o
  19   9   3       41.64       53.25     14.83 o
  20   9   3     1088.53     1074.75     39.34 o
  21   9   3      290.22      297.04     27.63 o
  22   9   3      821.54      952.89     44.19 o
   0  10   3     1735.70     1770.05     35.22 o
   1  10   3    37327.32    38731.46    387.05 o
   2  10   3      294.51      379.10      9.85 o
   3  10   3    10031.89    10153.19    105.83 o
   4  10   3      394.54      386.02     13.55 o
   5  10   3     1785.07     1587.39     30.22 o
   6  10   3       26.55        6.07      3.92 o
   7  10   3     3775.26     3629.39     45.27 o
   8  10   3       29.26       13.55      5.48 o
   9  10   3     2445.03     2377.55     36.40 o
  10  10   3      291.70      287.11     13.44 o
  11  10   3     6653.03     6548.15     92.83 o
  12  10   3      140.65      117.79     11.04 o
  13  10   3     5106.10     5027.54     75.78 o
  14  10   3      608.96      584.43     20.79 o
  15  10   3     1907.47     1880.71     53.60 o
  16  10   3      160.94       98.14     20.78 o
  17  10   3     2467.54     2340.90     50.48 o
  18  10   3       44.45       28.19     13.75 o
  19  10   3     1133.27     1125.90     38.98 o
  20  10   3        9.72        2.52     14.33 o
  21  10   3      289.46      309.60     24.39 o
  22  10   3        5.14        4.80     21.54 o
   1  11   3       19.04        7.43      4.49 o
   2  11   3       99.59       81.49      6.04 o
   3  11   3      167.70      190.32      9.14 o
   4  11   3      182.85      163.09      7.24 o
   5  11   3       30.95       10.64      4.46 o
   6  11   3      922.60      853.49     21.16 o
   7  11   3        4.29       -4.51      4.51 o
   8  11   3      220.25      218.01      9.72 o
   9  11   3      520.41      562.71     18.20 o
  10  11   3      554.86      559.50     18.32 o
  11  11   3      347.22      302.29     14.79 o
  12  11   3       68.86       46.93     11.64 o
  13  11   3      114.00      133.44     12.08 o
  14  11   3       17.80       -2.01      8.62 o
  15  11   3       33.73       14.86      9.80 o
  16  11   3      298.63      288.54     19.16 o
  17  11   3       21.69       14.87     12.79 o
  18  11   3        3.02       -4.30     12.93 o
  19  11   3       18.83       23.46     14.60 o
  20  11   3       43.34       40.98     16.30 o
  21  11   3       15.93        5.89     16.73 o
   0  12   3      364.35      467.45     16.63 o
   1  12   3    24763.07    25189.24    288.72 o
   2  12   3      599.01      588.27     12.32 o
   3  12   3     7047.21     6807.60     74.10 o
   4  12   3        8.62        1.69      4.28 o
   5  12   3        9.09        5.07      4.55 o
   6  12   3       39.24       22.51      6.10 o
   7  12   3      120.82       88.24      6.97 o
   8  12   3      364.76      390.88     11.98 o
   9  12   3     1392.24     1361.42     23.36 o
  10  12   3       59.17       52.53      9.60 o
  11  12   3     4252.79     4063.38     63.48 o
  12  12   3        3.64       -6.46      7.95 o
  13  12   3     1643.23     1515.87     32.71 o
  14  12   3       20.86        6.43      9.12 o
  15  12   3     1744.75     1751.78     41.36 o
  16  12   3      111.29       74.86     14.16 o
  17  12   3     1004.10      935.32     32.38 o
  18  12   3        5.88      -13.26     13.26 o
  19  12   3     2563.30     2710.29     64.02 o
  20  12   3       17.19        3.23     15.71 o
  21  12   3      115.98       60.91     18.12 o
   1  13   3       42.96       10.66      5.01 o
   2  13   3      251.04      227.14      8.27 o
   3  13   3       49.34       23.67      4.96 o
   4  13   3     3813.15     3703.88     54.68 o
   5  13   3     1321.97     1218.44     19.24 o
   6  13   3     6266.25     5996.52     77.49 o
   7  13   3      264.80      241.94     10.61 o
   8  13   3     9285.46     9407.58    113.78 o
   9  13   3      874.82      872.65     22.49 o
  10  13   3     5544.10     5488.61     80.66 o
  11  13   3       15.07       13.27      8.22 o
  12  13   3     3347.33     3219.22     57.77 o
  13  13   3        3.59       -1.11      8.62 o
  14  13   3      414.66      394.15     18.55 o
  15  13   3       21.47       -0.13      9.60 o
  16  13   3     1774.45     1693.77     41.77 o
  17  13   3       32.31        9.18     13.53 o
  18  13   3     1478.51     1481.27     44.36 o
  19  13   3       70.47       76.74     17.25 o
  20  13   3     1393.66     1465.71     46.83 o
  21  13   3        0.97      -22.60     22.60 o
   0  14   3      129.38      101.50     10.06 o
   1  14   3     1525.54     1438.66     24.15 o
   2  14   3      163.16      181.35      8.33 o
   3  14   3        8.07        7.33      4.73 o
   4  14   3      303.44      268.26      9.79 o
   5  14   3       73.92       73.14      6.34 o
   6  14   3       83.96       62.67      7.75 o
   7  14   3     1369.14     1334.43     27.19 o
   8  14   3        3.53       -3.83      6.30 o
   9  14   3       52.65       33.70      8.70 o
  10  14   3      171.86      156.82     12.61 o
  11  14   3      553.48      542.03     19.72 o
  12  14   3       94.42       70.05     10.85 o
  13  14   3       43.82       34.74     10.31 o
  14  14   3      390.41      374.92     18.85 o
  15  14   3       40.86       14.16     10.20 o
  16  14   3        0.49      -11.50     11.50 o
  17  14   3      101.34       78.75     16.05 o
  18  14   3        4.97       -5.75     14.17 o
  19  14   3      696.44      670.94     32.46 o
  20  14   3        7.56        5.22     16.29 o
   1  15   3      163.74      138.23      7.89 o
   2  15   3       89.42       70.39      6.74 o
   3  15   3       24.95       27.57      5.48 o
   4  15   3     2349.37     2307.64     32.62 o
   5  15   3      177.17      190.10     11.50 o
   6  15   3     4980.66     4758.59     63.39 o
   7  15   3       88.57       79.15      9.62 o
   8  15   3    10698.48    10744.87    158.25 o
   9  15   3      349.34      384.39     18.51 o
  10  15   3     7853.91     7785.70    109.48 o
  11  15   3       33.02       15.26      8.94 o
  12  15   3     4179.83     4122.77     76.26 o
  13  15   3       27.72       19.69     10.08 o
  14  15   3       57.66       38.03     11.12 o
  15  15   3        3.05       -3.65     11.87 o
  16  15   3     1141.11     1164.06     35.85 o
  17  15   3       78.44       71.52     16.08 o
  18  15   3     2009.96     1913.65     51.54 o
  19  15   3        7.55        4.78     15.57 o
  20  15   3     2246.68     2360.09     60.73 o
   0  16   3      139.21      109.75     15.92 o
   1  16   3     1599.48     1489.02     24.26 o
   2  16   3      287.53      311.79     11.21 o
   3  16   3     8626.36     8405.98    127.09 o
   4  16   3     1332.26     1344.19     21.65 o
   5  16   3     1348.66     1322.27     25.01 o
   6  16   3        4.58        2.50      6.49 o
   7  16   3      591.39      544.36     18.53 o
   8  16   3      654.03      676.23     24.39 o
   9  16   3      962.12     1011.29     28.82 o
  10  16   3       13.04       -7.55      8.43 o
  11  16   3      292.37      264.43     15.61 o
  12  16   3      116.48       98.56     11.92 o
  13  16   3      673.59      615.92     22.86 o
  14  16   3      399.02      429.62     20.04 o
  15  16   3     4125.59     3941.43     73.76 o
  16  16   3        1.41      -12.97     12.97 o
  17  16   3      803.61      809.73     34.34 o
  18  16   3      258.81      281.62     23.30 o
  19  16   3      170.86      167.48     20.65 o
   1  17   3      107.81      107.60      8.26 o
   2  17   3       83.91       63.28      7.30 o
   3  17   3      768.20      768.78     18.63 o
   4  17   3      249.38      231.49     10.60 o
   5  17   3      689.10      712.79     18.85 o
   6  17   3      451.23      463.15     15.76 o
   7  17   3       77.51       83.52     10.30 o
   8  17   3      244.70      210.98     13.37 o
   9  17   3        4.71       -2.49      9.65 o
  10  17   3     3032.91     3018.38     52.17 o
  11  17   3      167.76      144.06     13.17 o
  12  17   3      777.44      789.61     28.98 o
  13  17   3       50.76       20.98     10.81 o
  14  17   3       72.55       68.47     14.64 o
  15  17   3       43.70       16.38     15.86 o
  16  17   3      198.15      137.20     18.43 o
  17  17   3       18.10       20.76     15.06 o
  18  17   3      408.03      408.34     27.24 o
  19  17   3      382.28      492.91     29.97 o
   0  18   3     1613.66     1658.78     43.24 o
   1  18   3     4728.17     4668.90     59.79 o
   2  18   3      256.90      271.60     16.15 o
   3  18   3     8024.40     8180.81    116.12 o
   4  18   3      252.72      267.91     15.20 o
   5  18   3      963.39      971.18     21.98 o
   6  18   3        0.72       -0.58      8.03 o
   7  18   3     1825.29     1746.62     34.65 o
   8  18   3      170.99      137.57     12.41 o
   9  18   3     1154.39     1124.84     27.75 o
  10  18   3      515.65      498.75     23.55 o
  11  18   3      352.39      324.58     17.52 o
  12  18   3       95.88       60.82     11.81 o
  13  18   3     1769.87     1885.71     40.05 o
  14  18   3      647.92      686.48     28.56 o
  15  18   3     4649.96     4761.03     93.88 o
  16  18   3       14.83       14.75     14.85 o
  17  18   3     2073.38     2309.59     58.74 o
  18  18   3        4.43      -15.84     15.84 o
   1  19   3       77.69       72.78     10.00 o
   2  19   3       12.59       13.37      7.18 o
   3  19   3      381.45      372.74     14.42 o
   4  19   3        4.09        1.31      8.46 o
   5  19   3      361.02      322.99     15.68 o
   6  19   3      550.96      578.10     20.25 o
   7  19   3      295.61      320.43     16.30 o
   8  19   3      122.34      101.62     11.49 o
   9  19   3     1115.52     1154.56     29.08 o
  10  19   3      415.85      401.19     19.15 o
  11  19   3      258.27      229.44     14.54 o
  12  19   3      423.55      415.33     19.95 o
  13  19   3      316.35      312.35     18.53 o
  14  19   3      160.07      173.36     19.03 o
  15  19   3        6.48      -14.20     14.20 o
  16  19   3       82.71      100.81     18.22 o
  17  19   3        4.40       -0.96     23.71 o
   0  20   3     2215.39     2101.03     47.49 o
   1  20   3     2397.40     2327.62     40.84 o
   2  20   3      105.15      101.44     10.18 o
   3  20   3     6417.83     6412.67     84.40 o
   4  20   3      103.30      101.59     11.34 o
   5  20   3      626.12      598.11     23.21 o
   6  20   3        3.58       -7.01      8.79 o
   7  20   3     1487.15     1443.71     31.99 o
   8  20   3     1299.66     1348.99     31.34 o
   9  20   3     2164.32     2120.01     41.76 o
  10  20   3       25.18        5.55     10.66 o
  11  20   3        2.58       -9.08      9.08 o
  12  20   3       11.30       -4.34     10.10 o
  13  20   3      336.08      304.22     23.12 o
  14  20   3      256.72      270.69     22.40 o
  15  20   3     1085.86     1171.49     41.65 o
  16  20   3       62.71       45.58     17.33 o
  17  20   3      376.36      359.91     26.75 o
   1  21   3      544.82      462.67     29.66 o
   2  21   3      733.16      811.89     21.64 o
   3  21   3       11.50       -0.10      9.01 o
   4  21   3     2703.27     2786.71     64.28 o
   5  21   3       60.73       59.53     12.43 o
   6  21   3     9858.92     9926.76    150.48 o
   7  21   3      123.61      113.33     13.14 o
   8  21   3     3776.25     3655.64     60.85 o
   9  21   3      156.87      142.93     14.28 o
  10  21   3     2291.64     2271.27     44.75 o
  11  21   3      261.09      246.81     17.11 o
  12  21   3      553.99      583.43     22.57 o
  13  21   3       10.77      -11.75     11.75 o
  14  21   3        5.88      -12.10     12.10 o
  15  21   3       18.45       -7.14     15.59 o
  16  21   3      707.72      829.05     36.48 o
   0  22   3      135.37      121.56     33.74 o
   1  22   3      351.22      320.95     28.06 o
   2  22   3      185.11      168.74     12.13 o
   3  22   3       47.84       30.51     16.58 o
   4  22   3       31.67       27.99     11.40 o
   5  22   3       24.93        9.97     11.62 o
   6  22   3       16.80       18.91     11.82 o
   7  22   3      824.96      789.26     25.56 o
   8  22   3        0.17       -0.20     10.19 o
   9  22   3        0.40      -10.01     10.01 o
  10  22   3      256.35      272.71     21.69 o
  11  22   3      826.40      934.78     33.03 o
  12  22   3        2.97       -7.53     12.18 o
  13  22   3      621.57      632.23     27.12 o
  14  22   3        0.02      -12.77     12.77 o
  15  22   3       22.76       15.39     14.05 o
   1  23   3        0.33       -1.94      8.57 o
   2  23   3        1.53      -10.09     10.09 o
   3  23   3      361.48      371.89     20.28 o
   4  23   3      844.02      968.90     30.90 o
   5  23   3        6.58       -6.02     11.01 o
   6  23   3     1301.15     1263.45     35.09 o
   7  23   3       14.99        5.00     12.15 o
   8  23   3     1721.11     1823.71     39.27 o
   9  23   3        0.02      -10.73     10.73 o
  10  23   3     1173.49     1226.46     35.72 o
  11  23   3      211.21      205.62     23.94 o
  12  23   3      994.55     1140.97     35.90 o
  13  23   3       11.18        1.07     13.48 o
  14  23   3        0.17      -12.20     13.77 o
   0  24   3      777.56      760.45     65.83 o
   1  24   3     4115.16     4245.40     72.71 o
   2  24   3       98.85       90.02     16.26 o
   3  24   3     1031.11     1091.96     32.78 o
   4  24   3        4.91      -11.28     11.28 o
   5  24   3        2.06      -12.40     12.40 o
   6  24   3       40.77        2.86     12.60 o
   7  24   3      317.44      322.18     20.97 o
   8  24   3        0.00        9.35     13.32 o
   9  24   3      356.93      371.09     21.16 o
  10  24   3        8.00        4.89     12.59 o
  11  24   3     1457.07     1491.51     39.70 o
  12  24   3      484.15      585.84     27.02 o
  13  24   3     1441.49     1513.20     41.61 o
   1  25   3       28.50       40.00     13.38 o
   2  25   3      270.87      239.59     19.46 o
   3  25   3       25.86        1.23     11.79 o
   4  25   3       44.53       23.33     13.00 o
   5  25   3      117.42      123.92     15.86 o
   6  25   3       16.83       -3.99     12.79 o
   7  25   3       45.77       47.61     15.36 o
   8  25   3        0.63      -13.62     13.62 o
   9  25   3       22.73       -0.55     14.45 o
  10  25   3       17.70       13.56     13.37 o
  11  25   3        5.61       -3.90     13.38 o
  12  25   3      187.00      130.30     36.77 o
   0  26   3       26.48        7.10     28.68 o
   1  26   3     2291.67     2405.16     80.23 o
   2  26   3      266.48      294.37     21.48 o
   3  26   3      727.98      796.33     32.09 o
   4  26   3       12.12       -0.52     12.94 o
   5  26   3      264.86      313.70     22.42 o
   6  26   3      190.64      185.35     19.60 o
   7  26   3        3.04      -13.32     13.32 o
   8  26   3        9.86        9.66     14.68 o
   9  26   3      130.55      106.39     19.05 o
  10  26   3       24.16       31.52     16.86 o
  11  26   3     1633.72     1825.27     75.39 o
   1  27   3        4.05        7.93     15.46 o
   2  27   3      330.30      346.15     26.24 o
   3  27   3       10.56        0.78     14.09 o
   4  27   3      746.91      876.97     38.42 o
   5  27   3        7.19      -10.92     13.53 o
   6  27   3      628.05      650.08     31.04 o
   7  27   3      298.78      341.27     32.05 o
   8  27   3     1120.24     1167.46     41.69 o
   9  27   3        8.44       -3.85     18.91 o
   0  28   3       57.75       39.71     29.41 o
   1  28   3      191.37      189.54     28.04 o
   2  28   3      158.08      190.78     22.83 o
   3  28   3       65.36       64.08     18.64 o
   4  28   3      119.78      127.06     18.52 o
   5  28   3        1.29       -9.86     14.95 o
   6  28   3        9.71        2.70     15.62 o
   7  28   3        6.52       -7.93     18.57 o
   1  29   3       19.65        7.35     20.80 o
   2  29   3      292.11      304.40     26.85 o
   3  29   3       58.78       61.64     36.77 o
   4  29   3      503.37      580.91     58.83 o
   0   0   4    25323.79    27974.29    585.96 o
   1   0   4    33593.47    36707.47    542.06 o
   2   0   4    35209.16    38837.89    667.24 o
   3   0   4    41639.94    45065.97    773.64 o
   4   0   4    32325.51    35518.00    547.04 o
   5   0   4      842.69      744.04     37.22 o
   6   0   4      305.28      312.40     14.01 o
   7   0   4     3135.46     3151.92     56.15 o
   8   0   4     1961.33     2028.42     57.41 o
   9   0   4     3957.60     3697.20     79.77 o
  10   0   4     1573.08     1536.51     41.54 o
  11   0   4    15358.70    15780.11    295.01 o
  12   0   4     9989.29    10246.91    198.66 o
  13   0   4      441.75      464.21     28.89 o
  14   0   4       14.20        9.48     11.72 o
  15   0   4     4005.84     3996.83    128.69 o
  16   0   4      695.05      629.09     36.82 o
  17   0   4     3679.00     3827.52    108.09 o
  18   0   4      531.22      515.80     36.82 o
  19   0   4     2289.75     2348.66    100.74 o
  20   0   4     2464.70     2510.08     83.92 o
  21   0   4     1578.04     1644.18     97.06 o
  22   0   4      361.99      316.19     51.47 o
   1   1   4       12.01       -0.51      4.91 o
   2   1   4     5266.44     5697.40     68.43 o
   3   1   4     1347.67     1264.27     18.81 o
   4   1   4     7086.79     7450.60     84.16 o
   5   1   4        9.64       16.41      4.04 o
   6   1   4    25472.80    27580.98    282.78 o
   7   1   4        2.79       14.63      4.14 o
   8   1   4    11223.13    11616.64    141.61 o
   9   1   4     1593.15     1517.10     26.10 o
  10   1   4      663.62      681.59     19.01 o
  11   1   4      343.31      418.29     31.33 o
  12   1   4      379.61      382.32     26.97 o
  13   1   4       10.39        3.02      7.83 o
  14   1   4      699.48      716.55     21.67 o
  15   1   4     1654.67     1646.43     35.95 o
  16   1   4      228.81      195.36     15.56 o
  17   1   4     1536.36     1356.67     38.34 o
  18   1   4      592.74      567.21     26.69 o
  19   1   4      225.19      186.90     18.46 o
  20   1   4     1472.00     1400.25     41.73 o
  21   1   4       30.00       32.54     18.38 o
  22   1   4        1.99        6.62     21.84 o
   0   2   4    16447.03    18875.84    247.02 o
   1   2   4    27047.94    28857.63    324.75 o
   2   2   4     7799.14     8300.60     97.28 o
   3   2   4     1957.08     2059.32     27.15 o
   4   2   4        2.13       -3.50      3.96 o
   5   2   4     4110.79     4618.78     59.93 o
   6   2   4     7224.75     7726.05    106.38 o
   7   2   4        2.50       -4.32      4.32 o
   8   2   4       16.45       23.55      6.10 o
   9   2   4      366.49      350.27     12.20 o
  10   2   4     1188.33     1189.27     22.92 o
  11   2   4     7327.10     7299.60    102.96 o
  12   2   4     4638.95     4789.38     72.13 o
  13   2   4      837.04      813.77     22.27 o
  14   2   4      655.81      698.40     21.38 o
  15   2   4     1238.75     1058.32     29.23 o
  16   2   4      464.34      495.90     21.85 o
  17   2   4     1294.52     1107.60     31.92 o
  18   2   4     1670.70     1652.29     43.77 o
  19   2   4      860.25      870.12     33.82 o
  20   2   4     1367.86     1409.86     42.32 o
  21   2   4      717.64      671.38     36.87 o
  22   2   4      395.33      350.96     38.48 o
   1   3   4      126.37       96.11      7.12 o
   2   3   4     5734.17     6007.39     68.75 o
   3   3   4      958.42      893.50     15.74 o
   4   3   4     1684.13     1964.61     28.31 o
   5   3   4     3380.60     3668.03     55.71 o
   6   3   4     9665.31     9579.06    109.22 o
   8   3   4    10424.81     9989.42    123.19 o
   9   3   4     5986.26     6035.68     78.47 o
  10   3   4    10465.31    10413.56    129.25 o
  11   3   4     2156.89     2239.92     35.86 o
  12   3   4     9658.70     9724.69    133.79 o
  13   3   4      348.19      315.26     14.76 o
  14   3   4      676.47      712.63     24.01 o
  15   3   4      555.31      529.95     21.87 o
  16   3   4      577.19      592.05     23.23 o
  17   3   4      591.06      642.49     25.22 o
  18   3   4     2193.03     2102.20     51.10 o
  19   3   4     1607.97     1676.13     45.40 o
  20   3   4     4464.11     4490.83    113.92 o
  21   3   4      836.25      893.78     41.81 o
  22   3   4      589.49      613.06     46.27 o
   0   4   4    10389.83    11213.22    149.68 o
   1   4   4      151.69      155.56      6.95 o
   2   4   4     1287.31     1430.93     21.87 o
   3   4   4     4432.03     4589.21     57.88 o
   4   4   4     5049.16     5479.74     73.95 o
   5   4   4      332.51      409.05     10.99 o
   6   4   4     1100.87      994.71     23.78 o
   7   4   4      233.09      251.95     11.20 o
   8   4   4     2335.96     2462.51     37.13 o
   9   4   4      169.17      177.21      9.87 o
  10   4   4        7.39        7.23      8.23 o
  11   4   4        1.64       -6.17      6.17 o
  12   4   4       90.37       77.73      9.16 o
  13   4   4        1.47       -8.07      8.07 o
  14   4   4      466.60      503.64     20.58 o
  15   4   4     1236.52     1139.63     30.36 o
  16   4   4      522.69      495.33     22.00 o
  17   4   4       40.11       10.63     11.56 o
  18   4   4      225.75      194.67     17.57 o
  19   4   4      169.14      154.84     18.17 o
  20   4   4      150.87      179.47     23.36 o
  21   4   4       16.83       44.82     19.24 o
  22   4   4       15.75      -14.19     22.34 o
   1   5   4      125.67      152.17      7.99 o
   2   5   4     2297.26     2504.90     34.24 o
   3   5   4        5.20       -2.82      3.77 o
   4   5   4      340.99      252.57     10.57 o
   5   5   4       29.39       21.18      4.58 o
   6   5   4    10305.30    10960.42    130.73 o
   7   5   4     4963.98     4985.49     71.63 o
   8   5   4    13480.92    13739.23    166.39 o
   9   5   4     7231.92     7339.82     93.65 o
  10   5   4     9774.80     9935.96    124.16 o
  11   5   4     4126.40     4143.63     58.53 o
  12   5   4     4008.03     3759.91     58.68 o
  13   5   4      634.94      628.17     22.28 o
  14   5   4      148.63      111.18     12.56 o
  15   5   4       26.55        2.30     10.58 o
  16   5   4      461.49      439.97     21.64 o
  17   5   4     1608.96     1518.37     52.13 o
  18   5   4     2827.94     2757.96     56.45 o
  19   5   4     2197.17     2094.07     51.78 o
  20   5   4     4317.77     4416.19    103.18 o
  21   5   4       58.21       50.12     20.48 o
  22   5   4      727.07      709.39     39.40 o
   0   6   4     7373.87     7963.76    110.67 o
   1   6   4    10510.20    10853.03    119.61 o
   2   6   4     3824.56     3752.98     52.80 o
   3   6   4    17371.64    18394.21    232.10 o
   4   6   4     5150.53     5696.72     71.14 o
   5   6   4     2010.71     1847.49     27.87 o
   6   6   4       12.95        3.79      5.33 o
   7   6   4      314.99      246.98     14.25 o
   8   6   4      964.99      934.85     19.59 o
   9   6   4     1970.63     1923.60     31.71 o
  10   6   4       64.15       55.74      7.95 o
  11   6   4     6219.78     6343.71     90.07 o
  12   6   4      319.85      275.14     14.01 o
  13   6   4     3450.58     3265.46     53.48 o
  14   6   4     1923.43     1840.14     40.05 o
  15   6   4     7685.11     7616.29    119.82 o
  16   6   4     2996.32     3017.17     58.50 o
  17   6   4     2861.72     2701.16     72.17 o
  18   6   4      560.26      557.11     24.97 o
  19   6   4       34.85       24.32     13.81 o
  20   6   4       49.63       36.02     17.25 o
  21   6   4      108.45      101.22     21.12 o
  22   6   4       45.97       44.51     25.33 o
   1   7   4      491.91      450.52     14.96 o
   2   7   4        1.50       -3.69      3.69 o
   3   7   4      849.40      865.28     16.42 o
   4   7   4      137.83      119.16      7.01 o
   5   7   4      602.63      713.28     14.87 o
   6   7   4       62.04       52.85      6.89 o
   7   7   4      332.80      316.41     21.69 o
   8   7   4     3043.06     2895.02     42.87 o
   9   7   4     2453.39     2346.08     36.89 o
  10   7   4     1844.65     1796.75     31.19 o
  11   7   4     1977.04     1927.27     37.82 o
  12   7   4       17.09        5.40      7.86 o
  13   7   4      648.69      631.29     20.71 o
  14   7   4       17.63        3.93      9.04 o
  15   7   4      322.11      331.28     19.03 o
  16   7   4       53.76       50.46     12.21 o
  17   7   4        1.99      -11.42     11.42 o
  18   7   4       56.01       40.93     13.69 o
  19   7   4     1233.46     1262.98     42.03 o
  20   7   4      126.08       85.31     18.26 o
  21   7   4       28.34       34.00     18.73 o
   0   8   4     1378.21     1409.14     45.85 o
   1   8   4    12179.49    12078.88    124.92 o
   2   8   4     2230.05     1926.53     29.75 o
   3   8   4    11199.63    11461.95    137.93 o
   4   8   4     2370.95     2448.40     34.92 o
   5   8   4     1323.86     1258.69     21.58 o
   6   8   4       99.02      105.92      8.39 o
   7   8   4        0.06       -2.57      5.67 o
   8   8   4      626.50      667.16     17.81 o
   9   8   4      798.49      729.14     18.05 o
  10   8   4     3734.80     3700.27     57.66 o
  11   8   4      518.83      510.53     17.90 o
  12   8   4      569.71      529.78     18.76 o
  13   8   4      704.77      655.00     21.32 o
  14   8   4     2796.26     2861.85     49.80 o
  15   8   4     4528.69     4621.34     79.82 o
  16   8   4      910.15      889.39     29.43 o
  17   8   4     4309.03     4218.28     79.96 o
  18   8   4      703.45      698.75     31.79 o
  19   8   4     1938.97     1935.17     80.24 o
  20   8   4       21.03      -11.85     15.94 o
  21   8   4      826.50      961.43     44.28 o
   1   9   4     1718.38     1591.48     23.97 o
   2   9   4      171.30      146.14      7.10 o
   3   9   4     6744.54     7049.99     76.20 o
   4   9   4     7775.97     7616.26    100.74 o
   5   9   4        7.14       22.83      6.46 o
   6   9   4     9965.59    10098.28    133.19 o
   7   9   4     2964.63     3005.18     52.26 o
   8   9   4     7753.97     7616.06     97.76 o
   9   9   4      133.86      109.59     10.09 o
  10   9   4     2426.79     2397.43     41.82 o
  11   9   4      874.91      880.38     23.22 o
  12   9   4     1909.56     1866.11     36.30 o
  13   9   4      519.25      479.47     18.77 o
  14   9   4       94.96       82.05     11.43 o
  15   9   4        6.69        0.88      9.78 o
  16   9   4      653.07      649.11     25.76 o
  17   9   4      497.16      485.86     23.59 o
  18   9   4      783.33      793.21     34.21 o
  19   9   4       43.78        9.43     15.54 o
  20   9   4      601.37      662.47     33.23 o
  21   9   4     2322.57     2537.03     72.20 o
   0  10   4    14420.56    15403.94    240.43 o
   1  10   4     6590.44     6808.76     73.72 o
   2  10   4     4584.90     5066.28     56.46 o
   3  10   4     4096.60     4189.64     51.51 o
   4  10   4      608.37      599.55     15.02 o
   5  10   4       58.29       56.07      9.53 o
   6  10   4       24.67       14.44      6.89 o
   7  10   4     1273.20     1296.73     29.32 o
   8  10   4        1.57        0.34      7.16 o
   9  10   4     4277.69     4241.48     64.15 o
  10  10   4      278.03      241.63     13.42 o
  11  10   4     3909.98     3744.44     59.54 o
  12  10   4        1.02       -8.00      8.00 o
  13  10   4      561.19      602.51     21.14 o
  14  10   4        7.78       -8.30      8.96 o
  15  10   4      696.39      590.37     24.26 o
  16  10   4      137.19      117.49     14.73 o
  17  10   4        1.75      -11.73     11.73 o
  18  10   4      277.84      332.16     24.75 o
  19  10   4       80.28       70.64     18.23 o
  20  10   4       41.31       22.57     17.89 o
  21  10   4        0.44      -17.59     24.29 o
   1  11   4      174.85      148.28      7.42 o
   2  11   4      277.70      247.48      9.00 o
   3  11   4     2999.58     3067.53     42.15 o
   4  11   4     8853.85     8871.31    106.72 o
   5  11   4     3689.41     3511.67     53.65 o
   6  11   4    11765.71    11688.28    143.43 o
   7  11   4     3696.46     3648.49     61.96 o
   8  11   4     6376.09     6270.91     88.83 o
   9  11   4     5502.39     5523.82     80.30 o
  10  11   4     2077.14     2048.82     38.01 o
  11  11   4     2602.46     2622.12     46.08 o
  12  11   4      781.44      806.21     23.99 o
  13  11   4      196.69      185.75     15.35 o
  14  11   4       11.06       -3.38      9.67 o
  15  11   4      176.78      166.55     14.37 o
  16  11   4     1167.11     1144.90     30.96 o
  17  11   4      251.83      220.45     18.01 o
  18  11   4     1865.22     1848.24     75.57 o
  19  11   4       16.86       -6.71     15.77 o
  20  11   4     1997.40     2158.22     74.36 o
   0  12   4      977.87     1047.58     25.86 o
   1  12   4     4074.63     4075.53     50.84 o
   2  12   4     3563.20     3671.35     46.62 o
   3  12   4     1673.31     1586.22     25.96 o
   4  12   4      778.76      860.20     20.64 o
   5  12   4     2409.92     2325.18     45.82 o
   6  12   4      126.27      145.09     18.09 o
   7  12   4     1046.58     1003.43     29.53 o
   8  12   4        9.17        7.04      7.25 o
   9  12   4     2881.15     2796.49     47.36 o
  10  12   4        5.98       16.30      8.58 o
  11  12   4     2012.60     2077.33     39.37 o
  12  12   4       11.34        9.78      9.28 o
  13  12   4     4927.41     4761.59     74.39 o
  14  12   4     1037.93     1005.01     27.97 o
  15  12   4      505.52      529.90     21.94 o
  16  12   4      107.47       90.14     13.48 o
  17  12   4       79.05       46.60     14.34 o
  18  12   4        4.77       -1.98     15.23 o
  19  12   4        4.51       -9.64     15.89 o
  20  12   4        0.59       -3.56     18.59 o
   1  13   4      769.07      770.85     17.17 o
   2  13   4      555.19      569.58     14.00 o
   3  13   4       35.27       27.03      5.76 o
   4  13   4        6.63       -1.73      5.84 o
   5  13   4     1528.79     1497.92     26.89 o
   6  13   4     6152.07     6124.51     87.56 o
   7  13   4     1052.24      935.93     22.96 o
   8  13   4     1605.21     1477.30     30.38 o
   9  13   4      843.03      847.13     24.23 o
  10  13   4     2433.05     2414.49     43.45 o
  11  13   4      141.14      175.16     12.94 o
  12  13   4     3010.40     2918.98     51.11 o
  13  13   4        4.91        4.47      9.86 o
  14  13   4       31.36        9.20     10.33 o
  15  13   4       25.97       17.62     11.64 o
  16  13   4      151.91      114.93     14.36 o
  17  13   4       26.96       12.94     15.27 o
  18  13   4      769.55      780.51     43.40 o
  19  13   4      690.97      669.85     34.60 o
  20  13   4      410.35      433.03     73.53 o
   0  14   4      255.96      188.60     13.08 o
   1  14   4     8920.13     8814.04    109.96 o
   2  14   4      513.18      515.82     15.85 o
   3  14   4     3348.62     3014.19     40.58 o
   4  14   4     6214.37     6329.05     81.71 o
   5  14   4     1856.42     1886.25     31.79 o
   6  14   4      112.19      106.60      9.25 o
   7  14   4       74.16       72.34     11.50 o
   8  14   4      587.92      583.29     19.26 o
   9  14   4       87.60       70.94     10.20 o
  10  14   4      713.88      659.86     21.61 o
  11  14   4      598.40      652.59     22.13 o
  12  14   4      648.42      774.87     24.79 o
  13  14   4     3959.38     3815.05     72.02 o
  14  14   4     1805.26     1771.92     38.44 o
  15  14   4     3779.14     3718.22     69.32 o
  16  14   4     1079.63     1141.24     32.99 o
  17  14   4     1828.45     1776.84     50.56 o
  18  14   4      493.72      524.91     30.32 o
  19  14   4      818.74      754.05     39.85 o
   1  15   4      112.58       85.22      8.30 o
   2  15   4       91.58       74.99     10.64 o
   3  15   4      194.23      197.44      9.83 o
   4  15   4     1779.98     1717.63     30.04 o
   5  15   4     1679.42     1643.98     29.34 o
   6  15   4      796.03      765.65     21.30 o
   7  15   4      103.17       88.11     10.13 o
   8  15   4      118.28       87.14     10.11 o
   9  15   4       15.52        6.50      8.46 o
  10  15   4     1524.41     1522.84     32.97 o
  11  15   4      208.58      190.57     14.33 o
  12  15   4      309.59      277.72     16.47 o
  13  15   4       10.90       -0.38     10.33 o
  14  15   4       90.32       54.25     12.18 o
  15  15   4        0.03       -8.44     12.72 o
  16  15   4      201.54      143.92     18.09 o
  17  15   4       27.23       -5.01     13.89 o
  18  15   4        0.80      -16.41     16.41 o
  19  15   4       26.53        0.74     24.96 o
   0  16   4     1733.98     1678.28     44.39 o
   1  16   4     1101.90     1015.92     21.10 o
   2  16   4      265.18      237.06     13.65 o
   3  16   4     7297.63     7214.48    101.64 o
   4  16   4     1198.88     1172.26     24.09 o
   5  16   4      450.12      454.86     17.03 o
   6  16   4      691.79      741.68     23.56 o
   7  16   4      262.71      248.04     20.42 o
   8  16   4       40.48       32.03      8.73 o
   9  16   4      682.73      683.11     22.49 o
  10  16   4      211.48      214.95     14.91 o
  11  16   4     1387.31     1274.53     30.73 o
  12  16   4        2.12       -9.54      9.54 o
  13  16   4      455.77      394.60     19.61 o
  14  16   4     3191.73     3429.24     70.59 o
  15  16   4     3860.43     4067.09     69.36 o
  16  16   4      431.42      396.91     24.25 o
  17  16   4     1011.90     1168.53     45.38 o
  18  16   4      390.68      410.51     31.90 o
   1  17   4      203.99      189.48     14.98 o
   2  17   4     1193.35     1120.49     23.05 o
   3  17   4       18.77       21.06      8.72 o
   4  17   4     4908.54     4929.52     72.18 o
   5  17   4      947.26      932.53     23.72 o
   6  17   4     5393.34     5343.38     96.24 o
   7  17   4      123.12      130.80     11.99 o
   8  17   4     5578.62     5635.03     83.07 o
   9  17   4      622.45      675.56     19.41 o
  10  17   4     4169.24     4054.32     66.17 o
  11  17   4      843.27      846.95     26.43 o
  12  17   4      250.43      252.66     16.67 o
  13  17   4      283.69      263.62     17.59 o
  14  17   4        5.11       -5.94     11.69 o
  15  17   4     1026.93     1146.81     33.25 o
  16  17   4      172.41      151.70     18.61 o
  17  17   4      407.13      374.19     25.37 o
  18  17   4     1244.62     1297.93     52.37 o
   0  18   4       22.50       13.49     11.36 o
   1  18   4       25.40        6.19      8.06 o
   2  18   4       13.31        6.35      8.13 o
   3  18   4     1208.98     1186.55     27.20 o
   4  18   4     3106.25     3203.59     57.80 o
   5  18   4     1329.86     1356.93     32.46 o
   6  18   4       16.51        8.81      8.95 o
   7  18   4       51.12       27.55     10.17 o
   8  18   4       60.57       56.99     11.23 o
   9  18   4       32.87       34.17     11.30 o
  10  18   4      261.51      266.92     15.34 o
  11  18   4      285.16      256.33     16.90 o
  12  18   4      303.38      324.80     18.74 o
  13  18   4      337.67      341.21     19.51 o
  14  18   4      267.07      257.29     18.33 o
  15  18   4      432.25      417.38     24.44 o
  16  18   4        0.65      -14.49     14.49 o
  17  18   4       41.37       31.62     16.63 o
   1  19   4       82.53       70.30     10.06 o
   2  19   4      697.65      695.07     23.68 o
   3  19   4     1161.57     1168.88     29.95 o
   4  19   4       45.55       42.22     11.02 o
   5  19   4     1697.54     1527.21     50.33 o
   6  19   4     1284.88     1220.31     31.69 o
   7  19   4     1961.78     1924.16     38.28 o
   8  19   4     1244.95     1277.01     30.46 o
   9  19   4      661.31      719.99     28.30 o
  10  19   4     1496.51     1442.24     31.08 o
  11  19   4      716.19      679.41     22.62 o
  12  19   4     1611.02     1683.87     38.43 o
  13  19   4      309.68      343.51     21.28 o
  14  19   4      182.15      169.91     16.41 o
  15  19   4        0.76      -14.07     14.07 o
  16  19   4       41.78       16.55     15.61 o
   0  20   4      752.34      650.66     92.40 o
   1  20   4     3357.93     3369.12     55.45 o
   2  20   4     1342.23     1373.00     37.60 o
   3  20   4      682.16      745.00     28.39 o
   4  20   4      341.59      336.25     18.58 o
   5  20   4       32.86       20.93     10.98 o
   6  20   4      280.98      286.77     16.92 o
   7  20   4       15.34       -1.62      9.85 o
   8  20   4      190.06      170.01     14.53 o
   9  20   4      914.39      953.21     28.59 o
  10  20   4      272.18      311.83     16.73 o
  11  20   4      931.26      965.01     27.37 o
  12  20   4      327.51      287.90     18.29 o
  13  20   4     1462.18     1503.31     37.35 o
  14  20   4      189.48      174.72     19.13 o
  15  20   4      790.58      906.64     35.01 o
  16  20   4       79.03       61.31     26.50 o
   1  21   4        3.36       -4.88     10.03 o
   2  21   4     1993.88     2006.61     48.45 o
   3  21   4       63.61       40.48     12.88 o
   4  21   4      511.19      438.14     23.94 o
   5  21   4      186.79      179.30     35.04 o
   6  21   4     2225.39     2168.11     46.80 o
   7  21   4      127.36       98.89     13.40 o
   8  21   4      532.22      461.91     20.80 o
   9  21   4        7.42       -2.88     10.87 o
  10  21   4      121.11      101.90     12.82 o
  11  21   4      138.96      128.34     13.68 o
  12  21   4      192.45      159.15     15.01 o
  13  21   4      111.81       83.49     14.51 o
  14  21   4      598.67      595.15     25.56 o
  15  21   4      108.10      114.55     44.85 o
   0  22   4     1532.39     1676.40     75.00 o
   1  22   4     4721.86     4899.22     93.84 o
   2  22   4      823.09      892.96     32.40 o
   3  22   4     2578.21     2579.72     58.56 o
   4  22   4       93.85       95.48     18.89 o
   5  22   4      146.99      109.88     16.46 o
   6  22   4      121.39      142.62     15.47 o
   7  22   4       73.49       27.13     13.33 o
   8  22   4      393.32      385.37     21.70 o
   9  22   4      129.28      108.74     14.52 o
  10  22   4      238.12      218.43     21.26 o
  11  22   4     2115.36     2244.96     42.76 o
  12  22   4      633.78      683.55     24.64 o
  13  22   4     1135.26     1141.57     31.71 o
  14  22   4      163.30      175.72     31.70 o
   1  23   4       18.86       22.23     14.38 o
   2  23   4      486.72      471.76     25.50 o
   3  23   4        5.58      -12.86     12.86 o
   4  23   4     1685.57     1609.31     45.85 o
   5  23   4      118.27       91.75     16.98 o
   6  23   4     1718.96     1633.73     53.45 o
   7  23   4      273.81      272.52     27.11 o
   8  23   4      972.12     1010.15     30.59 o
   9  23   4      261.16      267.36     18.55 o
  10  23   4      527.12      530.20     24.16 o
  11  23   4        3.35      -11.41     11.41 o
  12  23   4        3.63      -11.53     11.53 o
  13  23   4       10.74       10.67     24.42 o
   0  24   4        4.76      -19.12     23.53 o
   1  24   4      343.84      349.56     25.44 o
   2  24   4      402.97      394.01     26.57 o
   3  24   4      294.35      270.43     21.85 o
   4  24   4        1.84       -7.03     13.63 o
   5  24   4        0.63       -8.50     13.62 o
   6  24   4      306.88      282.88     33.33 o
   7  24   4        0.08       -8.84     21.65 o
   8  24   4       46.75       28.25     16.90 o
   9  24   4        7.27      -11.82     11.82 o
  10  24   4       56.23       30.94     14.14 o
  11  24   4      230.13      192.19     16.21 o
  12  24   4      524.22      609.90     36.61 o
   1  25   4      304.70      356.19     26.24 o
   2  25   4       74.32       62.73     16.94 o
   3  25   4        3.96        7.66     15.09 o
   4  25   4      456.80      504.18     34.25 o
   5  25   4      619.32      658.30     31.56 o
   6  25   4     1890.90     1888.25     53.51 o
   7  25   4      142.51       96.18     19.31 o
   8  25   4     2152.53     2250.29     58.81 o
   9  25   4      671.51      687.68     34.53 o
  10  25   4     1105.78     1182.48     35.28 o
   0  26   4       86.08       86.77     32.35 o
   1  26   4      125.84       96.44     23.92 o
   2  26   4       12.36        8.93     15.83 o
   3  26   4       88.78      102.29     19.41 o
   4  26   4        0.51       -1.59     16.09 o
   5  26   4       81.29       57.91     20.22 o
   6  26   4        3.20      -15.01     15.01 o
   7  26   4       30.95        5.50     16.51 o
   8  26   4       19.98       11.53     17.39 o
   9  26   4       27.19        6.25     21.99 o
   1  27   4       21.03       28.16     21.30 o
   2  27   4        0.47      -10.04     16.09 o
   3  27   4       14.18        1.00     16.52 o
   4  27   4      156.72      161.37     22.60 o
   5  27   4      306.50      278.16     26.88 o
   6  27   4      132.72       83.32     20.10 o
   0  28   4      543.89      647.08     64.71 o
   1  28   4     1390.47     1476.59     66.03 o
   2  28   4      837.54      962.54     54.59 o
   3  28   4      744.52      904.26     64.71 o
   1   1   5      577.44      562.01     12.79 o
   2   1   5      652.37      687.57     14.89 o
   3   1   5     1412.90     1425.47     33.65 o
   4   1   5     1186.54     1232.08     21.25 o
   5   1   5     4068.03     4094.88     51.60 o
   6   1   5     2289.00     2208.61     31.43 o
   7   1   5     5509.50     5399.71    121.72 o
   8   1   5      442.89      402.46     16.35 o
   9   1   5     1506.93     1497.17     29.76 o
  10   1   5       46.16       38.65      8.23 o
  11   1   5      281.43      280.07     13.86 o
  12   1   5       31.83       30.23      8.72 o
  13   1   5      157.34      143.50     12.17 o
  14   1   5       68.61       60.91     10.40 o
  15   1   5      144.89      145.83     13.88 o
  16   1   5      376.71      380.34     20.15 o
  17   1   5      623.58      619.90     27.90 o
  18   1   5      434.02      428.88     24.39 o
  19   1   5     1548.11     1618.08     45.51 o
  20   1   5       26.50       23.03     15.22 o
  21   1   5       72.11       67.74     17.27 o
   0   2   5     7155.61     7317.56    112.89 o
   1   2   5      348.04      326.37     11.41 o
   2   2   5     2406.94     2417.38     36.49 o
   3   2   5     1523.86     1540.80     24.59 o
   4   2   5      703.31      678.87     14.65 o
   5   2   5      116.71      113.19      6.94 o
   6   2   5       26.80       28.35      5.88 o
   7   2   5        0.02       -5.03      5.03 o
   8   2   5      383.19      352.41     13.99 o
   9   2   5     1322.21     1276.92     26.96 o
  10   2   5     1756.06     1728.66     33.14 o
  11   2   5        6.08       -5.11      7.32 o
  12   2   5      708.97      712.59     21.36 o
  13   2   5      220.14      226.17     13.85 o
  14   2   5      934.07      945.28     25.69 o
  15   2   5      180.96      174.00     14.86 o
  16   2   5      533.95      505.73     22.47 o
  17   2   5      188.28      167.89     16.01 o
  18   2   5      191.62      179.85     18.27 o
  19   2   5      123.73      121.94     17.69 o
  20   2   5      190.47      159.66     19.55 o
  21   2   5        4.68       -2.27     16.10 o
   1   3   5       40.80       39.80      4.56 o
   2   3   5       13.24       17.75      4.10 o
   3   3   5        4.06        1.76      4.39 o
   4   3   5        1.14       -2.88      4.37 o
   5   3   5       12.79       14.81      4.89 o
   6   3   5      122.64       84.80      7.07 o
   7   3   5        1.38       -1.74      5.41 o
   8   3   5      131.91      105.07      9.19 o
   9   3   5      402.74      342.03     29.36 o
  10   3   5       12.63       11.17      7.86 o
  11   3   5      341.34      315.56     14.83 o
  12   3   5      908.98      842.47     22.98 o
  13   3   5      565.24      535.93     19.18 o
  14   3   5       39.18       24.03     10.82 o
  15   3   5       96.25       63.48     12.25 o
  16   3   5       63.01       45.46     12.68 o
  17   3   5        0.40      -10.82     11.13 o
  18   3   5      332.22      298.40     21.80 o
  19   3   5      167.12      155.16     18.70 o
  20   3   5      110.81      107.52     17.96 o
  21   3   5       87.27       62.25     18.00 o
   0   4   5     3639.16     3660.17     61.36 o
   1   4   5     1754.90     1750.13     24.86 o
   2   4   5     2305.36     2275.41     30.51 o
   3   4   5        7.96        9.94      4.17 o
   4   4   5       73.79       65.79      5.96 o
   5   4   5      155.09      122.15     10.30 o
   6   4   5      582.42      564.35     18.34 o
   7   4   5     1012.83      932.36     21.46 o
   8   4   5       59.48       42.23      7.56 o
   9   4   5        1.84       -6.40      6.40 o
  10   4   5     1567.06     1579.24     31.63 o
  11   4   5      395.65      365.07     16.94 o
  12   4   5      984.85     1011.87     24.87 o
  13   4   5     1092.79     1036.45     28.22 o
  14   4   5     2153.16     2182.07     45.57 o
  15   4   5      881.71      873.38     31.95 o
  16   4   5     1442.56     1388.94     44.04 o
  17   4   5       25.70        9.20     12.08 o
  18   4   5     1023.84     1101.84     35.06 o
  19   4   5        9.82        5.29     13.89 o
  20   4   5       96.43       83.53     17.38 o
  21   4   5        2.64      -18.06     18.06 o
   1   5   5       18.76       14.14      4.40 o
   2   5   5     1622.70     1667.06     24.11 o
   3   5   5       32.11       32.00      6.33 o
   4   5   5       19.93       25.51      5.11 o
   5   5   5       84.07       66.92     10.81 o
   6   5   5        1.96       -5.84      6.10 o
   7   5   5      530.12      518.80     16.46 o
   8   5   5       81.13       77.23      8.54 o
   9   5   5     1649.48     1539.98     33.93 o
  10   5   5     2588.76     2555.81     44.29 o
  11   5   5     2327.66     2308.04     41.72 o
  12   5   5       56.91       32.98      9.76 o
  13   5   5       36.32       19.94     10.02 o
  14   5   5      151.85      135.66     13.63 o
  15   5   5      193.68      185.22     19.10 o
  16   5   5      105.71       82.00     13.70 o
  17   5   5      299.89      261.23     18.72 o
  18   5   5      182.15      153.61     17.19 o
  19   5   5      527.84      528.14     25.93 o
  20   5   5      224.56      185.81     20.81 o
  21   5   5      137.00       95.82     21.86 o
   0   6   5     1233.25     1089.95     26.88 o
   1   6   5      161.64      147.12      7.19 o
   2   6   5      112.66      104.69      6.84 o
   3   6   5      725.01      733.20     15.14 o
   4   6   5      149.59      122.82      8.62 o
   5   6   5      542.30      556.15     17.16 o
   6   6   5      407.13      417.54     15.67 o
   7   6   5       93.09       73.48      8.53 o
   8   6   5      254.02      246.19     12.51 o
   9   6   5       27.79       18.57      8.44 o
  10   6   5      162.92      151.13     11.43 o
  11   6   5        2.31       -8.66      8.66 o
  12   6   5      823.71      868.80     26.67 o
  13   6   5      106.99       79.77     11.77 o
  14   6   5      136.81      114.67     13.55 o
  15   6   5      236.26      223.46     16.78 o
  16   6   5      720.82      624.85     32.52 o
  17   6   5       71.18       72.35     16.15 o
  18   6   5      572.16      611.99     26.89 o
  19   6   5       97.65       85.21     16.44 o
  20   6   5      104.07       78.25     17.72 o
   1   7   5      237.58      203.33      8.50 o
   2   7   5      129.84      131.08      7.53 o
   3   7   5       39.05       32.27      5.33 o
   4   7   5      155.24      131.92     11.83 o
   5   7   5     1171.65     1192.55     23.87 o
   6   7   5      449.92      426.64     14.62 o
   7   7   5     1611.22     1606.03     30.90 o
   8   7   5     2079.01     2176.89     38.77 o
   9   7   5     5074.53     5016.88     83.59 o
  10   7   5     1039.91     1025.22     29.28 o
  11   7   5     1400.13     1392.51     33.03 o
  12   7   5      162.31      119.08     12.78 o
  13   7   5      544.20      501.52     21.42 o
  14   7   5      139.17       72.41     12.46 o
  15   7   5      339.74      341.66     19.45 o
  16   7   5        5.14      -11.00     11.10 o
  17   7   5      674.75      695.33     28.39 o
  18   7   5      201.12      170.23     17.93 o
  19   7   5     1404.97     1465.91     41.11 o
  20   7   5      389.50      397.28     27.94 o
   0   8   5       83.06       53.29      9.28 o
   1   8   5      789.71      788.86     15.55 o
   2   8   5      970.15      989.42     18.06 o
   3   8   5        0.42       -3.81      4.73 o
   4   8   5       30.34       21.54      5.91 o
   5   8   5      390.69      427.30     14.33 o
   6   8   5       85.95       66.28      7.92 o
   7   8   5       75.94       78.84      8.63 o
   8   8   5       71.73       72.61      9.06 o
   9   8   5       39.37       23.25      8.13 o
  10   8   5        6.53        0.35      8.36 o
  11   8   5       71.79       58.26     10.56 o
  12   8   5        1.61        5.04      9.36 o
  13   8   5        8.31       -8.38      9.49 o
  14   8   5      390.84      387.72     22.49 o
  15   8   5       45.97       30.68     12.08 o
  16   8   5      196.92      150.21     16.04 o
  17   8   5      208.31      197.90     17.90 o
  18   8   5      120.24       83.13     19.48 o
  19   8   5      345.69      362.28     30.35 o
  20   8   5      608.78      558.19     44.34 o
   1   9   5      701.55      681.49     15.52 o
   2   9   5      204.63      200.24      8.86 o
   3   9   5      356.42      355.35     11.08 o
   4   9   5      180.52      166.42      9.43 o
   5   9   5     1651.36     1667.61     30.49 o
   6   9   5        7.83       12.66      6.58 o
   7   9   5     2186.60     2135.50     37.42 o
   8   9   5      375.30      389.56     15.49 o
   9   9   5     1526.80     1382.84     45.55 o
  10   9   5      159.34      136.54     12.50 o
  11   9   5       81.96       65.05     11.28 o
  12   9   5       14.43        3.03      9.63 o
  13   9   5       19.03        8.97     10.44 o
  14   9   5      132.02      131.63     14.21 o
  15   9   5      166.14      153.62     15.62 o
  16   9   5      300.99      305.09     19.82 o
  17   9   5      207.06      201.09     18.04 o
  18   9   5        0.75      -11.64     13.28 o
  19   9   5      247.14      205.03     20.24 o
  20   9   5      347.80      408.91     38.00 o
   0  10   5    11916.71    12232.01    229.20 o
   1  10   5     1870.59     1814.70     32.03 o
   2  10   5     4101.05     4083.91     55.08 o
   3  10   5     1132.71     1125.32     20.09 o
   4  10   5     2406.15     2374.33     36.79 o
   5  10   5       86.39       73.45      7.78 o
   6  10   5      782.15      728.51     19.25 o
   7  10   5        1.34       -6.32      6.32 o
   8  10   5      860.80      843.53     21.95 o
   9  10   5      676.89      649.31     25.22 o
  10  10   5      897.97      858.18     26.00 o
  11  10   5     1075.42     1066.17     29.07 o
  12  10   5     1070.82     1071.79     29.77 o
  13  10   5      319.04      347.84     21.12 o
  14  10   5      203.75      238.04     17.47 o
  15  10   5      368.86      368.83     21.80 o
  16  10   5      443.30      407.18     22.50 o
  17  10   5      176.58      150.08     17.42 o
  18  10   5      556.82      614.24     41.08 o
  19  10   5       86.84       57.54     19.25 o
   1  11   5        5.19        0.87      6.31 o
   2  11   5      100.07       94.55      8.01 o
   3  11   5      175.25      167.93     10.53 o
   4  11   5      295.88      292.80     12.11 o
   5  11   5      579.00      576.80     16.65 o
   6  11   5      104.28       96.73     14.98 o
   7  11   5      107.01       89.71      9.00 o
   8  11   5      375.52      355.78     15.54 o
   9  11   5      340.85      328.82     21.68 o
  10  11   5       88.23       59.45     11.15 o
  11  11   5      412.47      475.97     20.78 o
  12  11   5       37.53       15.80     10.74 o
  13  11   5       58.00       32.35     11.64 o
  14  11   5       20.08        9.48     11.51 o
  15  11   5      160.18      124.79     15.65 o
  16  11   5        1.71      -12.24     12.24 o
  17  11   5       29.94       18.52     13.95 o
  18  11   5      124.00      102.65     17.53 o
  19  11   5       11.36      -15.73     16.98 o
   0  12   5     4640.63     4633.51     96.37 o
   1  12   5      810.92      776.73     19.35 o
   2  12   5     2424.16     2345.24     36.06 o
   3  12   5      152.57      174.21     11.00 o
   4  12   5       55.87       41.02      8.01 o
   5  12   5       50.69       46.40      8.98 o
   6  12   5      572.96      575.85     20.46 o
   7  12   5       29.56       19.32      7.46 o
   8  12   5       21.81       10.96      7.66 o
   9  12   5       24.83       20.75      8.58 o
  10  12   5     1483.32     1426.07     67.40 o
  11  12   5      171.88      160.85     14.49 o
  12  12   5      725.57      748.61     26.67 o
  13  12   5      223.66      221.75     16.51 o
  14  12   5      342.33      359.01     20.53 o
  15  12   5        3.44      -12.33     12.33 o
  16  12   5      113.42       71.08     15.20 o
  17  12   5      252.21      218.53     19.90 o
  18  12   5      372.54      360.00     24.68 o
  19  12   5        1.40      -17.37     17.37 o
   1  13   5      187.58      196.77     11.10 o
   2  13   5      198.99      192.03     11.25 o
   3  13   5      142.04      137.06     10.52 o
   4  13   5       50.46       44.73      8.34 o
   5  13   5     1222.82     1194.55     25.95 o
   6  13   5     1527.08     1482.54     28.09 o
   7  13   5     1425.66     1337.37     26.96 o
   8  13   5      702.91      685.83     21.27 o
   9  13   5     1825.21     1829.81     56.90 o
  10  13   5      580.05      595.58     21.09 o
  11  13   5      974.59      971.71     29.49 o
  12  13   5      157.35      131.20     14.77 o
  13  13   5      264.98      248.38     17.99 o
  14  13   5       35.10       26.86     12.74 o
  15  13   5     1621.62     1639.36     48.49 o
  16  13   5      296.40      339.37     31.36 o
  17  13   5      219.01      211.61     24.43 o
  18  13   5      139.29      115.53     22.74 o
   0  14   5        5.95       -7.50     10.15 o
   1  14   5        1.08       -0.58      6.98 o
   2  14   5       27.33       25.92      8.13 o
   3  14   5       35.24       17.72      7.91 o
   4  14   5      758.27      791.04     23.22 o
   5  14   5        3.83       -5.63      7.62 o
   6  14   5      128.78      119.25     10.03 o
   7  14   5        0.03       -7.70      7.70 o
   8  14   5      335.31      341.05     16.00 o
   9  14   5        9.89       -5.77      8.56 o
  10  14   5        4.73       -8.77      8.81 o
  11  14   5       70.12       43.57     11.83 o
  12  14   5        2.34       -3.92     10.58 o
  13  14   5       13.97       -8.09     11.31 o
  14  14   5       36.06       24.22     12.75 o
  15  14   5       12.97       -3.91     13.07 o
  16  14   5        0.07      -13.23     13.23 o
  17  14   5        1.43      -14.30     14.30 o
  18  14   5       89.21       30.13     21.01 o
   1  15   5       45.14       41.60      8.58 o
   2  15   5      334.54      323.82     16.23 o
   3  15   5       17.00        0.57      7.76 o
   4  15   5       27.73       25.23      8.62 o
   5  15   5      257.23      246.50     13.83 o
   6  15   5     1223.83     1191.30     27.13 o
   7  15   5     1833.21     1760.26     34.95 o
   8  15   5      452.36      432.92     18.03 o
   9  15   5     2138.96     2194.60     46.09 o
  10  15   5      728.56      699.59     23.52 o
  11  15   5     2736.95     2645.74     48.90 o
  12  15   5      300.27      250.22     21.35 o
  13  15   5      281.57      243.98     18.76 o
  14  15   5        5.39      -12.27     13.05 o
  15  15   5      839.90      923.70     33.25 o
  16  15   5      279.98      233.01     20.62 o
  17  15   5      424.15      378.78     28.78 o
   0  16   5      123.86      121.21     22.39 o
   1  16   5     1559.95     1569.31     31.10 o
   2  16   5     1339.65     1304.22     31.41 o
   3  16   5      508.45      501.52     22.31 o
   4  16   5     2431.98     2340.88     41.85 o
   5  16   5       38.05       32.65      9.94 o
   6  16   5      607.03      626.06     22.56 o
   7  16   5       76.48       57.19     10.49 o
   8  16   5      166.44      144.00     12.58 o
   9  16   5       32.88       18.20      9.44 o
  10  16   5      530.56      587.11     21.86 o
  11  16   5      312.40      352.46     18.64 o
  12  16   5        7.55       -6.10     11.90 o
  13  16   5      450.81      398.29     22.20 o
  14  16   5     1049.71     1109.00     35.93 o
  15  16   5      218.78      207.66     19.71 o
  16  16   5      929.46      905.63     34.49 o
  17  16   5      436.03      453.11     55.15 o
   1  17   5       14.62       20.13      9.84 o
   2  17   5      724.70      738.04     24.20 o
   3  17   5       97.06       72.85     14.76 o
   4  17   5       90.95       73.51     12.00 o
   5  17   5       28.22       19.18     10.08 o
   6  17   5       77.91       91.19     12.39 o
   7  17   5      111.98      102.54     11.70 o
   8  17   5       76.04       69.52     11.11 o
   9  17   5       95.40       59.36     11.32 o
  10  17   5       71.50      103.32     13.21 o
  11  17   5     1348.44     1462.38     34.70 o
  12  17   5       23.66        4.48     11.41 o
  13  17   5       20.13       -0.26     13.04 o
  14  17   5        0.01      -13.03     13.03 o
  15  17   5        4.11       -4.47     14.53 o
  16  17   5       11.04       -6.74     15.55 o
   0  18   5      184.90      188.60     18.73 o
   1  18   5      180.01      183.08     14.63 o
   2  18   5     2995.40     2915.43     60.60 o
   3  18   5      611.57      634.37     23.25 o
   4  18   5     2618.28     2775.58     59.48 o
   5  18   5       19.93       -1.23      9.98 o
   6  18   5       76.72       62.85     11.90 o
   7  18   5        0.58       -9.90      9.90 o
   8  18   5      327.55      341.45     17.56 o
   9  18   5      707.72      751.30     25.07 o
  10  18   5      158.53      135.00     14.19 o
  11  18   5      577.30      593.91     19.98 o
  12  18   5        9.31      -11.18     11.18 o
  13  18   5        3.49      -13.87     13.87 o
  14  18   5      857.28      857.55     47.19 o
  15  18   5      270.02      316.24     23.54 o
   1  19   5      250.84      276.00     17.00 o
   2  19   5      146.30      146.83     31.50 o
   3  19   5       13.11        0.58     11.36 o
   4  19   5       33.69       -3.74     11.49 o
   5  19   5      628.30      697.54     30.57 o
   6  19   5      372.81      401.93     20.23 o
   7  19   5      658.13      704.73     26.19 o
   8  19   5      273.35      279.35     16.99 o
   9  19   5      197.69      201.50     16.22 o
  10  19   5       50.39       34.80     11.97 o
  11  19   5      197.84      201.91     16.35 o
  12  19   5       34.75       17.55     12.35 o
  13  19   5      480.94      528.07     26.53 o
  14  19   5       46.12       26.69     15.69 o
  15  19   5       10.03      -24.39     26.47 o
   0  20   5        4.50        6.57     16.87 o
   1  20   5     1116.17     1045.36     33.85 o
   2  20   5     1722.95     1706.37     43.52 o
   3  20   5        2.38      -11.70     11.70 o
   4  20   5      230.34      184.66     18.05 o
   5  20   5       78.41       65.86     15.38 o
   6  20   5      354.06      342.12     19.53 o
   7  20   5        5.13        4.65     11.88 o
   8  20   5     2603.29     2643.31     49.34 o
   9  20   5       36.63       23.19     11.71 o
  10  20   5       86.74       56.10     13.24 o
  11  20   5      104.91       65.47     15.35 o
  12  20   5       14.89      -12.05     12.05 o
  13  20   5       91.70       83.79     14.86 o
  14  20   5      138.67      126.32     21.78 o
   1  21   5      157.19      164.34     19.00 o
   2  21   5      569.74      547.46     25.95 o
   3  21   5       76.33       75.79     14.98 o
   4  21   5     1105.13     1143.28     36.56 o
   5  21   5     1194.46     1207.30     37.69 o
   6  21   5      749.13      732.74     31.75 o
   7  21   5     1966.74     1999.83     45.30 o
   8  21   5      868.12      940.24     31.75 o
   9  21   5      218.27      181.69     15.93 o
  10  21   5      471.29      470.29     22.40 o
  11  21   5      731.65      819.98     28.38 o
  12  21   5      596.23      635.00     26.07 o
  13  21   5        2.11       -5.12     13.40 o
   0  22   5      730.36      813.27     63.24 o
   1  22   5      293.11      270.05     24.43 o
   2  22   5       31.65        5.06     13.72 o
   3  22   5      217.27      229.81     19.75 o
   4  22   5       74.20       38.94     14.81 o
   5  22   5        0.46      -16.34     16.34 o
   6  22   5        9.08      -13.90     13.90 o
   7  22   5       12.37       -1.20     15.11 o
   8  22   5      297.00      323.96     21.58 o
   9  22   5       45.45       -5.93     12.01 o
  10  22   5      523.56      534.56     24.08 o
  11  22   5      129.32      108.58     15.89 o
  12  22   5      626.10      599.60     31.20 o
   1  23   5       57.61       43.27     19.68 o
   2  23   5       75.35       70.10     16.29 o
   3  23   5      278.72      329.45     27.38 o
   4  23   5        9.00      -11.38     14.43 o
   5  23   5      315.85      312.60     43.73 o
   6  23   5      421.19      455.79     27.38 o
   7  23   5      964.88      981.39     57.53 o
   8  23   5      112.32       72.07     18.51 o
   9  23   5      144.93      115.61     18.28 o
  10  23   5       14.22       13.92     13.54 o
  11  23   5      621.20      629.41     36.49 o
   0  24   5     1365.82     1305.93     80.89 o
   1  24   5      296.57      291.40     32.24 o
   2  24   5     1354.54     1361.13     57.71 o
   3  24   5      365.48      387.42     28.87 o
   4  24   5        3.96      -11.96     14.50 o
   5  24   5      305.91      338.41     35.24 o
   6  24   5      138.21      130.45     28.02 o
   7  24   5        9.75      -15.18     16.34 o
   8  24   5       53.94       28.65     17.46 o
   9  24   5       33.20        8.27     14.81 o
   1  25   5      199.34      162.58     27.54 o
   2  25   5       68.93       74.11     22.34 o
   3  25   5      235.16      226.78     23.74 o
   4  25   5       28.82       19.67     16.66 o
   5  25   5      160.06      173.39     21.81 o
   6  25   5        7.61       11.27     19.25 o
   7  25   5        4.49        0.85     17.09 o
   0  26   5      947.36      963.27     75.00 o
   1  26   5      292.16      256.83     31.70 o
   2  26   5      738.33      731.74     46.80 o
   3  26   5      223.63      225.69     30.66 o
   4  26   5       75.79       98.30     20.27 o
   5  26   5        1.13      -19.32     19.32 o
   0   0   6    17956.09    18778.69    585.32 o
   1   0   6      317.64      345.45     44.12 o
   2   0   6    11826.29    12450.62    281.28 o
   3   0   6       42.06       54.93     13.24 o
   4   0   6      336.15      332.51     19.64 o
   5   0   6     6847.76     7209.06    122.48 o
   6   0   6     3843.80     3792.88    119.92 o
   7   0   6     1257.60     1301.59     80.75 o
   8   0   6     1377.54     1326.38     53.42 o
   9   0   6      112.02       84.25     14.26 o
  11   0   6     2938.81     2946.52     72.15 o
  12   0   6     1925.31     1897.29     53.57 o
  13   0   6       17.47       15.90     13.80 o
  14   0   6       55.93       57.66     15.95 o
  15   0   6        3.39       -2.44     14.05 o
  16   0   6      752.20      790.62     44.72 o
  17   0   6      268.99      290.51     30.56 o
  18   0   6      656.90      653.74     43.07 o
  19   0   6       34.56       35.43     27.21 o
   1   1   6       47.27       26.85      8.99 o
   2   1   6       60.30       46.82      9.68 o
   3   1   6       55.94       62.55      8.86 o
   4   1   6      629.55      670.15     18.05 o
   5   1   6       18.42       14.71      7.20 o
   6   1   6      919.27      928.14     21.98 o
   7   1   6     5422.55     5343.38     79.14 o
   8   1   6     1146.35     1144.81     25.98 o
   9   1   6       11.15        3.58      7.41 o
  10   1   6      459.49      507.87     32.16 o
  11   1   6      471.44      485.01     18.68 o
  12   1   6       98.80       89.74     11.22 o
  13   1   6      670.64      637.45     23.67 o
  14   1   6       16.77       20.60      9.93 o
  15   1   6      108.64       68.66     13.30 o
  16   1   6        1.80       -1.20     12.61 o
  17   1   6      337.25      325.68     22.40 o
  18   1   6        7.25       10.88     14.35 o
  19   1   6      680.09      685.46     32.32 o
   0   2   6     6308.45     6534.27    156.50 o
   1   2   6      947.80     1013.63     27.19 o
   2   2   6     2614.28     2590.72     51.62 o
   3   2   6        2.48        0.64      7.32 o
   4   2   6      525.29      522.86     15.98 o
   5   2   6       91.78       84.86      8.91 o
   6   2   6        4.55       -6.86      6.86 o
   7   2   6      727.98      812.04     23.42 o
   8   2   6     3790.98     3790.23     60.02 o
   9   2   6       45.09       19.04      7.99 o
  10   2   6      482.00      465.87     20.33 o
  11   2   6      663.65      673.43     21.65 o
  12   2   6      232.22      239.05     14.62 o
  13   2   6      684.47      632.78     22.11 o
  14   2   6      114.65      105.72     13.17 o
  15   2   6      315.93      233.63     17.48 o
  16   2   6      110.48       91.21     14.47 o
  17   2   6      124.69      116.85     17.53 o
  18   2   6      527.07      622.79     30.31 o
  19   2   6      359.30      317.50     24.43 o
   1   3   6      593.37      654.15     21.60 o
   2   3   6      108.66       85.44      9.56 o
   3   3   6     2823.35     2837.44     45.15 o
   4   3   6      432.47      419.90     14.91 o
   5   3   6       17.03       14.15      7.39 o
   6   3   6     3472.76     3587.43     57.01 o
   7   3   6     8715.86     9125.05    126.47 o
   8   3   6      779.88      769.84     24.35 o
   9   3   6      818.19      783.41     25.39 o
  10   3   6        3.32        9.71      8.62 o
  11   3   6     6427.16     6524.97    106.99 o
  12   3   6      113.55      109.93     11.67 o
  13   3   6       29.13       22.01     10.66 o
  14   3   6      171.27      144.22     14.22 o
  15   3   6      231.36      257.28     17.84 o
  16   3   6        0.41      -10.65     11.82 o
  17   3   6      662.08      746.87     29.15 o
  18   3   6      158.14      115.44     18.36 o
  19   3   6     1283.72     1334.33     44.15 o
   0   4   6     1914.49     1929.49     58.21 o
   1   4   6      147.23      145.50     10.98 o
   2   4   6      860.42      842.01     22.52 o
   3   4   6     2182.22     2308.70     38.90 o
   4   4   6      370.64      340.32     14.83 o
   5   4   6       60.96       55.42      8.57 o
   6   4   6      280.68      267.65     13.28 o
   7   4   6      112.38      122.82     15.22 o
   8   4   6       51.78       34.52      8.24 o
   9   4   6      229.10      215.26     13.28 o
  10   4   6      258.28      243.01     15.66 o
  11   4   6       92.95       82.51     13.24 o
  12   4   6      166.09      146.29     12.58 o
  13   4   6      138.86      112.23     13.40 o
  14   4   6      193.67      162.28     15.43 o
  15   4   6      410.77      383.08     20.85 o
  16   4   6      975.63     1042.80     33.50 o
  17   4   6       16.79       10.05     13.63 o
  18   4   6      377.52      408.37     26.08 o
  19   4   6       22.86       33.36     16.16 o
   1   5   6        8.32        0.05      7.39 o
   2   5   6       94.65       91.46     10.37 o
   3   5   6       44.69       45.72      7.29 o
   4   5   6      459.66      506.01     17.83 o
   5   5   6       10.93        7.62      7.66 o
   6   5   6        4.58        8.13      7.72 o
   7   5   6     3681.24     3922.41     78.67 o
   8   5   6       68.05       70.46      9.63 o
   9   5   6     4578.85     4525.89     70.28 o
  10   5   6       77.43       96.22     10.91 o
  11   5   6     2738.76     2781.53     54.65 o
  12   5   6      184.09      168.55     14.52 o
  13   5   6       46.25       25.90     11.10 o
  14   5   6       48.92       34.63     12.01 o
  15   5   6      472.67      444.10     22.42 o
  16   5   6       21.88       24.35     13.30 o
  17   5   6      954.05      931.23     32.89 o
  18   5   6      201.81      189.97     18.97 o
  19   5   6     1801.56     1889.88     51.81 o
   0   6   6       17.30       37.52     10.32 o
   1   6   6      221.58      235.49     12.07 o
   2   6   6    10908.81    11280.41    135.75 o
   3   6   6      155.47      167.58     10.19 o
   4   6   6      526.99      561.78     18.88 o
   5   6   6       60.42       42.56      8.54 o
   6   6   6      323.77      317.55     15.24 o
   7   6   6        1.37       -1.55      8.32 o
   8   6   6      645.12      669.94     23.10 o
   9   6   6      319.29      278.24     14.78 o
  10   6   6      149.09      124.74     11.94 o
  11   6   6        5.77        0.27      9.70 o
  12   6   6      582.95      594.95     23.38 o
  13   6   6       59.32       45.79     11.98 o
  14   6   6      622.04      624.59     25.05 o
  15   6   6      378.47      348.05     20.54 o
  16   6   6     4093.50     4251.48     78.27 o
  17   6   6        9.64        2.29     13.54 o
  18   6   6      142.73      100.58     17.35 o
  19   6   6      101.88       72.46     17.42 o
   1   7   6       51.14       38.16      7.75 o
   2   7   6     1063.40     1151.40     21.31 o
   3   7   6      345.09      318.46     13.21 o
   4   7   6      162.44      141.52     11.02 o
   5   7   6      955.46      897.53     27.09 o
   6   7   6      166.69      165.31     17.06 o
   7   7   6      226.91      212.74     14.29 o
   8   7   6       50.53       39.39     10.23 o
   9   7   6        3.43       -8.79      8.79 o
  10   7   6      376.76      350.18     18.19 o
  11   7   6        3.52       -8.30      9.45 o
  12   7   6      124.43      110.30     13.10 o
  13   7   6      146.87      107.56     13.83 o
  14   7   6       13.78        0.65     11.44 o
  15   7   6       79.88       41.89     13.37 o
  16   7   6       66.22       33.62     13.84 o
  17   7   6        4.98      -13.10     13.10 o
  18   7   6      179.52      160.35     19.07 o
  19   7   6      152.34       94.88     18.45 o
   0   8   6     2483.45     2337.40     58.07 o
   1   8   6       65.41       54.56      7.73 o
   2   8   6     2675.01     2685.35     38.02 o
   3   8   6      132.52      125.42     10.08 o
   4   8   6      792.07      791.88     25.42 o
   5   8   6      266.08      292.40     20.80 o
   6   8   6       39.77       22.56      9.83 o
   7   8   6      383.82      380.16     20.80 o
   8   8   6     1569.11     1584.48     36.54 o
   9   8   6     1026.52     1072.23     32.33 o
  10   8   6     1395.35     1319.09     37.26 o
  11   8   6      300.71      251.59     16.43 o
  12   8   6     1137.21     1135.65     35.12 o
  13   8   6        1.05        5.28     11.08 o
  14   8   6      648.96      638.73     25.88 o
  15   8   6       39.24        0.27     12.25 o
  16   8   6     1684.13     1613.24     41.42 o
  17   8   6        4.67      -13.52     13.52 o
  18   8   6      192.69      116.16     17.99 o
   1   9   6       55.44       49.63      7.56 o
   2   9   6       23.10       20.66      6.93 o
   3   9   6        6.52        6.07      7.31 o
   4   9   6       13.31        8.09      7.68 o
   5   9   6     2224.98     2154.87     65.80 o
   6   9   6      482.41      535.62     22.75 o
   7   9   6      225.26      215.88     16.39 o
   8   9   6       18.11       19.25      9.76 o
   9   9   6      210.51      176.24     16.33 o
  10   9   6        4.75      -10.66     10.66 o
  11   9   6       88.22       94.99     14.56 o
  12   9   6       49.56       15.04     11.13 o
  13   9   6      801.49      747.46     27.91 o
  14   9   6      336.23      363.22     20.95 o
  15   9   6        6.04      -12.18     12.18 o
  16   9   6       38.76       31.66     14.10 o
  17   9   6      122.05       99.03     16.78 o
  18   9   6       36.28        3.21     15.06 o
   0  10   6     4072.26     4093.53     76.25 o
   1  10   6       23.84       19.16      6.97 o
   2  10   6      681.92      687.72     20.02 o
   3  10   6       36.47       26.14      8.18 o
   4  10   6      683.23      695.69     21.80 o
   5  10   6       17.49       10.47      7.92 o
   6  10   6      821.67      821.40     44.19 o
   7  10   6      753.56      816.73     28.75 o
   8  10   6        4.83       -2.90     10.24 o
   9  10   6      414.09      391.31     21.57 o
  10  10   6      649.10      658.77     27.36 o
  11  10   6      110.97       71.25     13.83 o
  12  10   6      670.52      679.26     28.97 o
  13  10   6      304.26      276.01     18.69 o
  14  10   6       20.74      -11.59     11.59 o
  15  10   6       14.62      -12.18     12.24 o
  16  10   6       24.36       -3.50     13.52 o
  17  10   6        0.96      -13.88     13.88 o
  18  10   6       80.09       51.86     16.56 o
   1  11   6      215.83      221.45     11.20 o
   2  11   6      875.08      861.25     21.77 o
   3  11   6      820.19      821.24     22.18 o
   4  11   6      943.73      982.12     24.33 o
   5  11   6     8710.19     8933.72    123.72 o
   6  11   6        0.04        3.39      9.48 o
   7  11   6     5874.80     5873.79     97.40 o
   8  11   6      130.89      105.29     13.98 o
   9  11   6     3593.07     3602.47     73.70 o
  10  11   6      301.61      244.95     18.74 o
  11  11   6      432.97      443.25     23.81 o
  12  11   6        9.11       -1.30     12.39 o
  13  11   6       63.33       39.05     14.51 o
  14  11   6       32.87       14.12     12.75 o
  15  11   6     1095.92     1099.00     35.53 o
  16  11   6        9.29      -13.69     13.69 o
  17  11   6      597.35      615.22     28.72 o
   0  12   6     2308.21     2285.94     56.31 o
   1  12   6        1.74       -5.32      7.40 o
   2  12   6     1707.69     1658.89     32.99 o
   3  12   6       67.93       56.86      9.86 o
   4  12   6     1369.21     1310.14     29.02 o
   5  12   6      585.50      572.90     19.77 o
   6  12   6      645.06      652.70     21.14 o
   7  12   6       14.71        4.00     11.22 o
   8  12   6     1405.32     1404.79     38.70 o
   9  12   6      273.30      262.76     19.22 o
  10  12   6       16.58       12.36     12.11 o
  11  12   6      532.03      498.30     29.08 o
  12  12   6     1050.02     1063.94     36.28 o
  13  12   6      218.32      211.43     20.04 o
  14  12   6      423.55      471.17     31.84 o
  15  12   6       64.59       64.49     15.86 o
  16  12   6      396.66      466.97     25.58 o
  17  12   6        4.32      -15.02     15.02 o
   1  13   6      168.28      158.72     13.11 o
   2  13   6       99.68       97.33     11.85 o
   3  13   6      110.98       80.20     10.53 o
   4  13   6     1056.91     1033.82     25.42 o
   5  13   6      171.02      166.19     12.73 o
   6  13   6       14.37       -0.90      8.75 o
   7  13   6        4.27       -0.23      8.64 o
   8  13   6       31.68       28.16     11.70 o
   9  13   6       34.36       32.15     12.69 o
  10  13   6        4.39       -9.38     11.63 o
  11  13   6      193.89      183.98     19.74 o
  12  13   6       50.90       36.49     16.34 o
  13  13   6      795.96      858.27     34.41 o
  14  13   6      572.11      589.20     29.91 o
  15  13   6      224.63      245.89     26.96 o
  16  13   6      103.59       71.47     18.42 o
   0  14   6     2220.14     2141.65     80.51 o
   1  14   6        0.41       -0.62      9.12 o
   2  14   6     1720.64     1684.93     37.30 o
   3  14   6      182.48      196.55     13.45 o
   4  14   6     1056.09     1030.11     25.52 o
   5  14   6      289.62      279.87     15.18 o
   6  14   6       65.73       58.54     11.40 o
   7  14   6      645.59      645.39     23.70 o
   8  14   6       15.66       -7.89     10.19 o
   9  14   6      322.48      269.37     19.53 o
  10  14   6      256.48      278.33     20.54 o
  11  14   6        0.58      -12.09     12.09 o
  12  14   6     1149.85     1143.35     38.80 o
  13  14   6       39.25       13.21     15.31 o
  14  14   6     3412.87     3600.84    100.19 o
  15  14   6       66.48       43.24     17.59 o
  16  14   6      929.99      970.65     39.96 o
   1  15   6       94.63       96.47     12.36 o
   2  15   6      653.70      649.14     23.43 o
   3  15   6     3762.47     3933.01     69.58 o
   4  15   6      603.17      608.64     21.28 o
   5  15   6      124.72       87.44     11.20 o
   6  15   6      434.65      479.94     20.94 o
   7  15   6        4.19        3.95     10.36 o
   8  15   6      220.67      209.46     16.16 o
   9  15   6      822.51      827.76     32.10 o
  10  15   6      115.42       91.20     16.07 o
  11  15   6      271.66      271.98     21.76 o
  12  15   6       83.22       39.43     15.35 o
  13  15   6        2.74      -14.10     14.10 o
  14  15   6      183.63      189.25     21.48 o
  15  15   6       43.59       17.62     16.69 o
   0  16   6       41.02       35.13     18.37 o
   1  16   6      355.18      391.02     18.94 o
   2  16   6     1616.82     1625.06     37.51 o
   3  16   6      179.84      186.06     15.25 o
   4  16   6      752.56      793.92     26.54 o
   5  16   6      224.33      230.96     16.29 o
   6  16   6        4.63        5.48     10.55 o
   7  16   6       49.54       43.63     11.96 o
   8  16   6      406.31      414.83     20.98 o
   9  16   6        3.21      -10.80     10.80 o
  10  16   6      530.77      546.43     27.59 o
  11  16   6        0.38      -16.88     20.59 o
  12  16   6      141.15      117.82     17.94 o
  13  16   6        3.08      -14.50     14.50 o
  14  16   6      295.82      310.34     24.90 o
  15  16   6      382.95      371.60     36.35 o
   1  17   6        8.09        2.84     10.75 o
   2  17   6       51.83       39.04     11.61 o
   3  17   6      155.42      157.24     14.93 o
   4  17   6       10.84       -7.84     10.75 o
   5  17   6      846.93      879.74     25.61 o
   6  17   6       16.95       10.55     11.01 o
   7  17   6     1055.88     1073.44     31.12 o
   8  17   6      379.33      335.48     19.82 o
   9  17   6     2563.76     2523.97     52.42 o
  10  17   6       10.24       -1.99     12.12 o
  11  17   6      643.32      704.99     25.51 o
  12  17   6      128.92      112.94     18.95 o
  13  17   6        2.32      -15.33     15.33 o
  14  17   6       21.66      -11.10     16.25 o
   0  18   6     2088.65     2118.28     73.04 o
   1  18   6      285.24      283.89     20.28 o
   2  18   6      232.76      216.14     16.19 o
   3  18   6      454.30      488.59     24.67 o
   4  18   6      115.15       87.43     14.98 o
   5  18   6       43.39       45.59     14.06 o
   6  18   6       20.15       -3.35     11.13 o
   7  18   6       37.48       21.64     12.43 o
   8  18   6      118.12      115.10     15.31 o
   9  18   6       10.38       -8.09     12.17 o
  10  18   6      429.88      387.16     22.04 o
  11  18   6        9.98       -3.97     12.85 o
  12  18   6       88.95       73.44     16.00 o
  13  18   6      678.01      664.74     33.36 o
   1  19   6     1411.84     1452.28     41.94 o
   2  19   6        4.50      -11.13     11.13 o
   3  19   6      389.03      387.99     22.68 o
   4  19   6      101.30       80.35     14.93 o
   5  19   6     1888.25     1943.67     49.32 o
   6  19   6     1153.61     1090.53     32.22 o
   7  19   6     1037.73     1080.34     32.53 o
   8  19   6      185.36      142.19     16.17 o
   9  19   6      911.23      951.80     32.23 o
  10  19   6        0.05        3.85     13.16 o
  11  19   6      894.49      979.46     33.93 o
  12  19   6      218.05      195.84     27.62 o
   0  20   6     2820.96     2885.10     93.31 o
   1  20   6      250.79      233.70     21.02 o
   2  20   6      365.93      381.09     26.99 o
   3  20   6      187.42      192.18     19.13 o
   4  20   6      683.34      721.38     30.49 o
   5  20   6       24.76        2.73     14.47 o
   6  20   6      370.56      359.35     21.24 o
   7  20   6      112.86      104.85     15.76 o
   8  20   6      153.21      148.85     17.11 o
   9  20   6        0.07      -12.53     12.53 o
  10  20   6       70.66       69.30     15.73 o
  11  20   6       14.44       -8.66     14.33 o
   1  21   6      158.53      136.48     20.80 o
   2  21   6        0.11       -3.40     15.53 o
   3  21   6        0.19      -13.44     13.44 o
   4  21   6      296.97      297.74     24.20 o
   5  21   6       32.12       20.51     15.24 o
   6  21   6       27.15        3.12     15.92 o
   7  21   6        4.25       -4.80     14.54 o
   8  21   6      733.57      767.29     29.94 o
   9  21   6       22.47        1.81     13.95 o
  10  21   6      377.08      316.68     23.78 o
   0  22   6     3659.70     3970.75    161.77 o
   1  22   6        6.72       -7.92     16.42 o
   2  22   6     2236.18     2227.09     64.94 o
   3  22   6       25.15       21.86     18.51 o
   4  22   6      163.90      158.98     22.25 o
   5  22   6       49.71       17.17     15.47 o
   6  22   6      222.11      204.47     21.79 o
   7  22   6       47.58       42.25     14.61 o
   8  22   6      111.26       66.51     18.84 o
   9  22   6       13.46      -14.80     17.64 o
   1  23   6       12.24       38.63     21.30 o
   2  23   6        5.94        0.14     28.74 o
   3  23   6      307.30      348.60     36.73 o
   4  23   6        0.18      -15.53     15.53 o
   5  23   6      715.11      789.07     38.40 o
   6  23   6        0.45      -16.16     16.16 o
   7  23   6      847.46      914.95     33.71 o
   0  24   6        6.61       -4.41     27.94 o
   1  24   6        0.71        8.45     20.26 o
   2  24   6        1.93       11.14     20.72 o
   3  24   6       30.18       -5.52     19.15 o
   4  24   6      148.38      118.99     24.71 o
   5  24   6        0.00       -6.29     17.02 o
   1   1   7        9.41       -5.45      9.73 o
   2   1   7      650.00      742.35     25.90 o
   3   1   7     1428.61     1429.35     33.11 o
   4   1   7     1863.48     1863.89     47.36 o
   5   1   7     7180.89     7629.39    139.66 o
   6   1   7     2202.23     2178.27     52.91 o
   7   1   7     6178.22     6304.56    119.42 o
   8   1   7     2364.34     2272.29     55.22 o
   9   1   7     3193.78     3290.93     71.92 o
  10   1   7      837.99      899.11     38.85 o
  11   1   7      612.79      648.88     29.40 o
  12   1   7       22.84       14.31     11.81 o
  13   1   7      954.82      929.39     36.62 o
  14   1   7       10.38        3.72     11.96 o
  15   1   7       52.66       23.57     13.58 o
  16   1   7        1.51      -13.97     13.97 o
  17   1   7     1098.75     1156.93     41.26 o
   0   2   7     3783.34     3906.60    103.97 o
   1   2   7     2484.94     2470.92     51.64 o
   2   2   7     4851.25     4988.10     82.59 o
   3   2   7     1182.41     1148.37     33.15 o
   4   2   7     1828.13     1910.42     45.57 o
   5   2   7       47.49       70.68     14.57 o
   6   2   7      278.24      281.90     19.95 o
   7   2   7       43.84       36.90     13.56 o
   8   2   7      817.65      800.58     31.55 o
   9   2   7     1610.71     1533.47     43.34 o
  10   2   7      916.74      932.69     33.98 o
  11   2   7      722.82      763.21     31.78 o
  12   2   7     1464.32     1423.32     36.83 o
  13   2   7      806.92      843.02     29.74 o
  14   2   7     1105.91     1146.48     38.10 o
  15   2   7      570.70      550.75     25.20 o
  16   2   7     1150.62     1127.99     35.36 o
  17   2   7      166.85      132.54     19.53 o
   1   3   7       37.59       32.10     10.99 o
   2   3   7      305.97      337.48     17.16 o
   3   3   7        3.22       -9.83      9.83 o
   4   3   7       65.11       77.51     12.87 o
   5   3   7      641.58      637.49     27.45 o
   6   3   7        6.57      -11.90     11.90 o
   7   3   7      277.48      308.76     20.73 o
   8   3   7      276.84      286.94     20.75 o
   9   3   7        7.79       -5.67     12.34 o
  10   3   7        3.52      -12.60     13.01 o
  11   3   7      517.45      501.92     22.58 o
  12   3   7       37.89       35.27     12.62 o
  13   3   7      192.95      167.01     20.80 o
  14   3   7        0.97       -4.60     14.06 o
  15   3   7        1.02       -5.90     14.94 o
  16   3   7       94.56      106.10     19.10 o
  17   3   7      258.67      240.43     22.49 o
   0   4   7     9060.08     9570.96    224.08 o
   1   4   7     3181.53     3171.33     57.54 o
   2   4   7     3453.85     3526.80     62.61 o
   3   4   7      243.90      224.06     16.81 o
   4   4   7     2648.09     2692.95     58.34 o
   5   4   7      719.05      745.96     33.30 o
   6   4   7      115.97      132.40     16.27 o
   7   4   7      407.31      401.77     22.78 o
   8   4   7       85.68       68.66     14.83 o
   9   4   7        4.44       -9.21     12.52 o
  10   4   7      492.21      559.57     27.36 o
  11   4   7      928.01      962.83     30.49 o
  12   4   7     2982.46     3066.05     67.52 o
  13   4   7     1234.45     1297.18     39.65 o
  14   4   7     3641.99     3718.31     79.53 o
  15   4   7     1271.88     1279.74     41.70 o
  16   4   7     2756.91     2656.77     70.05 o
  17   4   7      729.45      739.19     34.73 o
   1   5   7      491.34      527.47     20.16 o
   2   5   7      124.89      137.54     17.84 o
   3   5   7      987.00      966.75     30.15 o
   4   5   7      296.50      344.42     19.63 o
   5   5   7      228.17      233.36     17.04 o
   6   5   7      954.33      943.82     32.54 o
   7   5   7      482.91      499.46     24.85 o
   8   5   7      276.28      281.87     20.53 o
   9   5   7     2603.85     2637.81     61.62 o
  10   5   7     1460.98     1392.65     35.74 o
  11   5   7     1413.88     1445.03     57.56 o
  12   5   7      400.55      407.87     24.03 o
  13   5   7        0.37       -9.77     13.26 o
  14   5   7       19.19       20.04     18.31 o
  15   5   7      175.29      194.60     20.54 o
  16   5   7      130.76      155.67     20.00 o
  17   5   7      339.77      290.34     24.80 o
   0   6   7      466.13      527.79     26.81 o
   1   6   7      494.94      481.51     18.06 o
   2   6   7     1164.37     1165.57     33.51 o
   3   6   7        9.43       -6.54      9.72 o
   4   6   7     1739.79     1763.08     43.59 o
   5   6   7      130.30      131.17     14.46 o
   6   6   7      154.51      148.09     19.00 o
   7   6   7       43.36       34.49     13.69 o
   8   6   7       22.65        8.90     11.18 o
   9   6   7       63.65       37.92     13.04 o
  10   6   7      651.31      661.32     25.67 o
  11   6   7     1262.53     1270.91     38.41 o
  12   6   7      110.90       86.52     16.23 o
  13   6   7      252.76      257.60     20.74 o
  14   6   7     1094.79     1159.05     40.31 o
  15   6   7      226.55      178.46     20.22 o
  16   6   7      811.57      882.83     37.02 o
  17   6   7      381.58      326.89     25.82 o
   1   7   7      286.99      308.83     15.05 o
   2   7   7       25.65       32.03     11.65 o
   3   7   7     1039.33     1044.27     31.33 o
   4   7   7      463.32      459.65     22.25 o
   5   7   7     2023.45     1999.24     47.66 o
   6   7   7     1137.98     1125.54     39.97 o
   7   7   7     4203.42     4375.18     88.89 o
   8   7   7     2138.77     2062.52     51.90 o
   9   7   7     5566.81     5674.68     96.65 o
  10   7   7      983.09      966.56     34.18 o
  11   7   7     2752.80     2695.98     62.03 o
  12   7   7      785.96      744.40     31.27 o
  13   7   7      157.55      168.14     18.91 o
  14   7   7        0.02      -13.71     13.71 o
  15   7   7       11.92       11.74     15.87 o
  16   7   7      227.00      196.38     21.75 o
   0   8   7     1008.37     1037.48     36.21 o
   1   8   7      218.73      209.53     14.94 o
   2   8   7       55.72       43.33     10.78 o
   3   8   7      292.02      275.89     16.89 o
   4   8   7      133.45      136.66     14.70 o
   5   8   7       10.72        1.24     11.27 o
   6   8   7        3.79       -3.49     10.86 o
   7   8   7      432.97      451.63     24.42 o
   8   8   7        0.84      -10.78     11.00 o
   9   8   7      148.62      150.12     17.01 o
  10   8   7       48.04       29.28     13.11 o
  11   8   7        7.27        2.55     13.14 o
  12   8   7      184.93      174.28     18.96 o
  13   8   7       95.83       83.71     16.50 o
  14   8   7       76.60       59.78     16.57 o
  15   8   7      273.40      232.60     22.11 o
  16   8   7      105.61       83.79     18.94 o
   1   9   7      454.43      430.58     19.94 o
   2   9   7      305.50      295.71     17.39 o
   3   9   7     1695.90     1699.05     53.58 o
   4   9   7     1122.57     1073.43     30.35 o
   5   9   7     2171.62     2169.67     46.83 o
   6   9   7     1461.01     1426.07     57.16 o
   7   9   7     2256.09     2281.64     63.45 o
   8   9   7     1713.13     1646.84     43.53 o
   9   9   7     3696.59     3854.23     79.35 o
  10   9   7      159.63      154.66     20.17 o
  11   9   7      854.27      877.65     33.70 o
  12   9   7       38.56       25.13     14.62 o
  13   9   7       14.69        6.49     15.06 o
  14   9   7       37.02       12.46     22.30 o
  15   9   7      268.58      291.98     23.87 o
  16   9   7      192.07      175.19     21.58 o
   0  10   7     7514.60     7508.10    154.37 o
   1  10   7     2442.31     2323.65     48.17 o
   2  10   7     5131.78     5316.25     91.03 o
   3  10   7     2851.15     2730.13     54.63 o
   4  10   7     1250.29     1273.18     33.49 o
   5  10   7       82.04       65.82     14.85 o
   6  10   7        0.93       -9.68     12.73 o
   7  10   7      133.55      114.78     15.17 o
   8  10   7       96.72       60.30     13.91 o
   9  10   7      457.95      469.39     24.68 o
  10  10   7     1942.63     1995.24     50.78 o
  11  10   7      566.86      504.72     26.71 o
  12  10   7      763.83      794.38     32.95 o
  13  10   7      348.27      347.65     29.46 o
  14  10   7     1757.05     1846.15     50.90 o
  15  10   7      479.20      461.55     28.43 o
   1  11   7      101.51      134.44     13.95 o
   2  11   7       56.09       70.30     12.56 o
   3  11   7        0.07        6.72     10.72 o
   4  11   7       66.64       52.52     14.41 o
   5  11   7       69.93       67.38     14.81 o
   6  11   7        2.11        9.08     13.08 o
   7  11   7      161.09      152.48     15.08 o
   8  11   7      157.85      148.16     18.57 o
   9  11   7        6.66        5.57     12.50 o
  10  11   7       56.67       29.69     14.11 o
  11  11   7        1.79       -3.58     13.56 o
  12  11   7      172.25      182.78     19.27 o
  13  11   7       33.36       25.14     18.26 o
  14  11   7       22.30       18.46     16.38 o
  15  11   7       10.04       22.09     16.44 o
   0  12   7     5851.87     5824.85    198.54 o
   1  12   7     2308.84     2218.32     48.15 o
   2  12   7     2548.77     2460.78     50.92 o
   3  12   7     1091.28     1025.58     33.78 o
   4  12   7      841.34      856.41     31.86 o
   5  12   7        7.98       -7.93     12.64 o
   6  12   7        1.57       -5.03      9.61 o
   7  12   7       26.48       28.07     10.96 o
   8  12   7      188.81      163.72     16.22 o
   9  12   7      210.00      163.72     17.98 o
  10  12   7      789.21      766.18     31.86 o
  11  12   7      652.36      667.29     35.75 o
  12  12   7     1492.64     1627.13     46.61 o
  13  12   7      586.02      599.37     30.57 o
  14  12   7     1230.64     1241.70     43.20 o
  15  12   7      137.84      106.84     23.03 o
   1  13   7      190.12      197.96     21.65 o
   2  13   7      411.19      410.62     23.45 o
   3  13   7       99.17       80.65     15.21 o
   4  13   7      310.44      298.00     21.22 o
   5  13   7     2004.70     2072.68     52.42 o
   6  13   7     1211.21     1197.45     29.75 o
   7  13   7     1347.69     1335.51     31.80 o
   8  13   7     1021.59     1005.25     30.38 o
   9  13   7     1578.86     1558.40     43.91 o
  10  13   7     1078.95     1085.97     37.01 o
  11  13   7      457.23      454.99     26.07 o
  12  13   7      518.75      491.98     27.72 o
  13  13   7      108.53       86.81     18.22 o
  14  13   7      180.12      147.70     23.16 o
   0  14   7      540.66      539.65     50.00 o
   1  14   7       16.75       13.81     15.79 o
   2  14   7      190.23      180.68     18.03 o
   3  14   7       70.84       61.70     14.81 o
   4  14   7       26.99       30.91     13.93 o
   5  14   7       13.84        7.84     10.44 o
   6  14   7       57.33       47.41     12.02 o
   7  14   7      104.33       86.13     13.61 o
   8  14   7        5.92       -6.78     12.02 o
   9  14   7        2.48       -5.24     12.37 o
  10  14   7       37.51       32.30     15.48 o
  11  14   7       47.98       46.20     16.39 o
  12  14   7      206.53      197.25     21.12 o
  13  14   7       36.98        6.46     17.32 o
   1  15   7       87.34       94.30     18.79 o
   2  15   7      158.63      154.84     17.70 o
   3  15   7      357.03      333.77     22.23 o
   4  15   7        6.02       -4.89     13.60 o
   5  15   7     1738.43     1746.52     37.34 o
   6  15   7      833.49      824.52     28.22 o
   7  15   7     2183.30     2240.95     47.95 o
   8  15   7      521.41      496.86     23.35 o
   9  15   7     3318.93     3337.04     64.18 o
  10  15   7     1252.19     1267.63     35.90 o
  11  15   7     1867.82     1873.47     51.49 o
  12  15   7      904.07      943.34     37.84 o
  13  15   7      398.95      337.51     28.95 o
   0  16   7     2295.01     2420.68    125.00 o
   1  16   7      134.69      129.95     20.56 o
   2  16   7      656.06      607.13     33.81 o
   3  16   7     1195.74     1099.85     35.81 o
   4  16   7      324.33      348.75     20.34 o
   5  16   7        5.60      -12.36     12.36 o
   6  16   7        3.75      -11.13     11.13 o
   7  16   7      283.91      289.42     19.24 o
   8  16   7       44.57       29.51     13.24 o
   9  16   7      173.63      159.44     16.90 o
  10  16   7      231.35      257.52     19.81 o
  11  16   7      142.52      147.23     17.71 o
  12  16   7      475.81      503.74     36.91 o
   1  17   7      320.45      310.56     34.83 o
   2  17   7        0.31       -3.69     19.93 o
   3  17   7      135.87      144.02     18.47 o
   4  17   7       72.74       57.17     15.58 o
   5  17   7       70.91       46.53     15.58 o
   6  17   7      192.29      151.82     15.98 o
   7  17   7      917.06     1028.25     32.62 o
   8  17   7      386.00      381.60     21.79 o
   9  17   7      629.67      688.06     27.93 o
  10  17   7      512.24      466.85     24.42 o
  11  17   7      186.69      177.58     18.77 o
   0  18   7     1605.65     1611.83     97.06 o
   1  18   7      453.64      382.03     37.95 o
   2  18   7     1398.92     1365.92     63.41 o
   3  18   7     3177.25     3144.45     75.51 o
   4  18   7     1247.89     1209.94     37.97 o
   5  18   7      218.83      234.67     23.14 o
   6  18   7      270.43      259.00     21.56 o
   7  18   7       49.95       36.24     13.78 o
   8  18   7      179.02      139.71     17.56 o
   9  18   7      234.75      200.28     18.80 o
  10  18   7      363.61      356.32     22.77 o
   1  19   7       11.18       -1.76     25.94 o
   2  19   7       26.31        8.82     26.50 o
   3  19   7       23.81       19.14     17.40 o
   4  19   7       36.37       26.47     15.12 o
   5  19   7      405.86      390.29     25.06 o
   6  19   7      784.06      782.51     33.55 o
   7  19   7      296.69      301.79     20.91 o
   8  19   7      567.76      598.27     27.38 o
   9  19   7      187.01      220.40     21.34 o
   0  20   7     3000.22     3048.65    150.01 o
   1  20   7      164.75      188.77     33.78 o
   2  20   7     1426.28     1459.12     63.03 o
   3  20   7      625.79      575.94     42.92 o
   4  20   7       34.83        4.11     18.05 o
   5  20   7        4.07      -14.04     15.48 o
   6  20   7       43.57        6.79     16.36 o
   7  20   7      577.31      579.60     30.62 o
   8  20   7      341.63      327.60     27.95 o
   1  21   7        3.01       19.12     41.18 o
   2  21   7      181.52      178.83     30.37 o
   3  21   7      907.12      959.27     64.71 o
   4  21   7      225.61      211.76     25.20 o
   5  21   7      886.66      983.44     37.79 o
   6  21   7      709.84      704.61     39.12 o
   1  22   7       73.93       29.41     42.65 o
   2  22   7        1.07      -22.49     22.49 o
   3  22   7       35.51       38.57     27.94 o
   0   0   8     1421.05     1507.41     79.41 o
   1   0   8     5350.57     5520.72    142.47 o
   2   0   8     2165.85     2295.68    105.89 o
   3   0   8      877.97      914.52     48.58 o
   4   0   8      371.05      360.08     32.45 o
   5   0   8      184.47      138.92     25.33 o
   6   0   8      810.14      872.42     48.74 o
   7   0   8      420.76      408.78     35.17 o
   8   0   8     8120.15     8232.94    217.19 o
   9   0   8     1839.79     1865.57     72.77 o
  10   0   8       17.62       30.48     22.81 o
  11   0   8     4759.12     4645.62    138.20 o
  12   0   8     2539.96     2550.62     90.45 o
  13   0   8      723.79      703.93     46.80 o
  14   0   8      917.70      861.01     52.51 o
   1   1   8      243.75      275.21     19.43 o
   2   1   8       26.96       15.95     13.04 o
   3   1   8      134.56      105.59     18.43 o
   4   1   8      119.53       66.46     14.96 o
   5   1   8      121.25       97.31     16.45 o
   6   1   8     1169.20     1262.54     39.89 o
   7   1   8       23.89       17.61     14.49 o
   8   1   8      284.74      321.75     23.83 o
   9   1   8      589.75      547.50     29.20 o
  10   1   8       27.26       -1.05     15.51 o
  11   1   8       58.58       66.20     17.73 o
  12   1   8      209.19      186.96     21.48 o
  13   1   8        0.19       -9.77     16.15 o
  14   1   8       56.06       35.75     23.81 o
   0   2   8       15.64       15.51     17.13 o
   1   2   8     7438.71     7860.26    135.65 o
   2   2   8       49.84       46.79     13.57 o
   3   2   8      571.68      640.79     32.97 o
   4   2   8       90.01       75.34     15.36 o
   5   2   8      184.07      178.88     18.84 o
   6   2   8      353.39      392.18     24.37 o
   7   2   8      211.32      241.00     21.23 o
   8   2   8      562.93      555.84     28.57 o
   9   2   8        8.53       19.86     15.66 o
  10   2   8     1741.57     1616.87     47.94 o
  11   2   8      474.65      522.94     32.26 o
  12   2   8        0.83      -15.68     15.68 o
  13   2   8      354.62      443.35     32.26 o
  14   2   8      104.53       92.94     23.14 o
  15   2   8      152.27      108.83     44.12 o
   1   3   8      297.54      289.38     20.20 o
   2   3   8      536.62      559.08     26.36 o
   3   3   8     1124.69     1175.13     42.46 o
   4   3   8      763.47      824.85     37.23 o
   5   3   8      609.60      673.07     30.29 o
   6   3   8     1804.89     1893.20     50.58 o
   7   3   8        4.57       14.79     14.71 o
   8   3   8     4898.98     4852.18     99.75 o
   9   3   8     3003.40     3121.17     72.12 o
  10   3   8     4482.44     4789.34     99.50 o
  11   3   8      209.60      244.53     22.38 o
  12   3   8     1703.54     1622.19     55.44 o
  13   3   8        2.34       -0.25     18.14 o
  14   3   8        1.29      -14.32     19.76 o
  15   3   8        0.28      -36.77     36.77 o
   0   4   8      443.22      457.47     27.39 o
   1   4   8      136.46      153.78     16.16 o
   2   4   8       23.77        0.32     12.20 o
   3   4   8      389.19      365.28     21.74 o
   4   4   8      227.11      236.47     22.83 o
   5   4   8      115.11       83.24     16.08 o
   6   4   8      136.66      128.02     17.70 o
   7   4   8      267.31      266.36     21.76 o
   8   4   8       40.86       50.31     18.68 o
   9   4   8        0.34       10.30     15.36 o
  10   4   8      157.23      198.46     21.07 o
  11   4   8       44.32       24.75     16.48 o
  12   4   8       30.16       34.76     19.42 o
  13   4   8       32.61       21.32     19.03 o
  14   4   8        0.51      -16.20     19.49 o
   1   5   8        2.05      -10.74     10.74 o
   2   5   8       64.70       28.86     12.92 o
   3   5   8      508.84      526.35     25.24 o
   4   5   8      253.48      256.58     25.12 o
   5   5   8      671.55      732.41     35.70 o
   6   5   8      990.35     1007.57     36.23 o
   7   5   8      224.05      228.56     21.00 o
   8   5   8     2795.25     2727.42     65.44 o
   9   5   8     1619.67     1628.18     47.16 o
  10   5   8     1956.31     2052.39     54.90 o
  11   5   8      133.88      136.02     22.89 o
  12   5   8      699.85      740.82     39.04 o
  13   5   8       23.80        7.74     20.24 o
  14   5   8      110.39       91.42     23.02 o
   0   6   8     2505.07     2457.75     84.59 o
   1   6   8     1110.13     1063.19     31.33 o
   2   6   8      112.03      141.40     15.11 o
   3   6   8     2602.58     2643.47     59.60 o
   4   6   8      509.85      550.20     30.62 o
   5   6   8      709.04      720.59     36.39 o
   6   6   8      332.33      370.42     23.71 o
   7   6   8       87.58       82.48     18.43 o
   8   6   8      212.28      203.14     20.53 o
   9   6   8      262.89      272.04     22.60 o
  10   6   8       69.85       65.14     19.73 o
  11   6   8      392.29      403.55     30.54 o
  12   6   8      591.32      674.28     37.85 o
  13   6   8     1028.70     1106.20     48.38 o
  14   6   8      361.48      364.36     38.91 o
   1   7   8      300.56      332.00     19.46 o
   2   7   8        4.76       -5.08     11.26 o
   3   7   8      317.38      358.05     20.06 o
   4   7   8      370.01      374.33     22.32 o
   5   7   8      156.94      125.02     19.42 o
   6   7   8        3.67       -6.98     13.48 o
   7   7   8     1317.47     1324.54     41.60 o
   8   7   8      112.20       90.00     17.16 o
   9   7   8      285.12      333.97     28.39 o
  10   7   8      186.12      215.89     25.39 o
  11   7   8        5.43       -0.58     18.53 o
  12   7   8       10.52       15.18     19.49 o
  13   7   8       64.72       61.69     21.98 o
  14   7   8      102.49      105.89     44.12 o
   0   8   8     1711.56     1780.77     69.09 o
   1   8   8     2850.88     2847.31     66.47 o
   2   8   8      363.96      443.26     33.44 o
   3   8   8     1272.06     1219.59     33.85 o
   4   8   8      136.55      138.72     15.68 o
   5   8   8       88.21       63.76     17.57 o
   6   8   8       99.07       90.71     19.29 o
   7   8   8      555.75      599.06     29.51 o
   8   8   8      135.22      150.86     21.50 o
   9   8   8      931.48      919.34     42.33 o
  10   8   8      303.62      305.36     27.59 o
  11   8   8      776.61      842.21     41.78 o
  12   8   8      286.98      257.57     27.44 o
  13   8   8      585.96      647.70     38.41 o
   1   9   8      689.37      749.36     31.82 o
   2   9   8        8.33       10.59     11.77 o
   3   9   8       15.59        5.88     12.03 o
   4   9   8      226.54      240.17     17.89 o
   5   9   8      122.82      130.28     18.22 o
   6   9   8     1039.15     1101.92     38.14 o
   7   9   8      556.55      618.01     30.57 o
   8   9   8      257.19      307.68     27.63 o
   9   9   8      196.08      184.85     23.87 o
  10   9   8      329.28      330.79     36.37 o
  11   9   8      524.61      554.45     35.05 o
  12   9   8       66.48       34.65     22.73 o
  13   9   8      107.68       93.71     24.22 o
   0  10   8       43.08       33.36     20.85 o
   1  10   8     1648.75     1607.65     46.03 o
   2  10   8        6.09        7.86     12.02 o
   3  10   8      744.89      746.41     27.78 o
   4  10   8      266.06      277.56     19.31 o
   5  10   8      238.25      211.73     23.76 o
   6  10   8       57.99       44.09     17.33 o
   7  10   8       12.27       -4.43     16.29 o
   8  10   8       70.57       51.98     18.00 o
   9  10   8      124.15       92.28     20.80 o
  10  10   8       65.48       29.91     19.37 o
  11  10   8      187.71      198.09     26.07 o
  12  10   8        0.24      -18.78     18.78 o
   1  11   8        5.52        0.66     12.79 o
   2  11   8      701.56      640.21     29.78 o
   3  11   8      530.34      537.01     24.15 o
   4  11   8     2815.21     2755.53     57.43 o
   5  11   8     2499.56     2587.76     55.68 o
   6  11   8     4781.34     4802.69     99.52 o
   7  11   8     2755.61     2871.44     69.17 o
   8  11   8     2404.30     2473.80     62.72 o
   9  11   8      302.58      339.49     26.10 o
  10  11   8     1054.72     1089.52     46.84 o
  11  11   8       50.39       73.91     57.63 o
  12  11   8      448.67      453.89     33.82 o
   0  12   8       54.15       51.47     22.25 o
   1  12   8      360.01      348.68     23.59 o
   2  12   8      614.90      670.23     31.08 o
   3  12   8     1005.00     1028.70     32.75 o
   4  12   8       53.20       50.83     14.49 o
   5  12   8      967.51     1035.65     33.19 o
   6  12   8       12.09       12.72     16.21 o
   7  12   8        0.50      -14.92     15.56 o
   8  12   8      417.89      356.40     25.74 o
   9  12   8       84.02       69.07     20.33 o
  10  12   8      667.69      669.87     38.31 o
  11  12   8      185.70      158.16     25.07 o
   1  13   8      437.08      408.12     25.20 o
   2  13   8        1.13      -13.70     13.70 o
   3  13   8       86.91       92.62     21.32 o
   4  13   8      196.95      208.72     18.02 o
   5  13   8       83.56       64.94     14.79 o
   6  13   8       96.90       53.66     17.60 o
   7  13   8       15.03       -3.09     16.09 o
   8  13   8      616.34      699.41     37.75 o
   9  13   8       89.66       52.76     20.50 o
  10  13   8      498.17      478.29     34.40 o
  11  13   8        3.37       -7.35     32.35 o
   0  14   8     1316.26     1350.99     60.93 o
   1  14   8     1765.92     1791.46     50.54 o
   2  14   8      326.14      367.98     24.94 o
   3  14   8     1252.91     1284.16     41.75 o
   4  14   8       69.44      105.89     25.59 o
   5  14   8       43.97       32.35     14.41 o
   6  14   8        9.19      -15.03     15.85 o
   7  14   8       60.77       47.15     19.24 o
   8  14   8       83.06       24.42     19.54 o
   9  14   8      178.81      207.53     26.34 o
  10  14   8      226.82      236.77     44.12 o
   1  15   8     1391.51     1325.32     42.56 o
   2  15   8      192.07      162.04     19.65 o
   3  15   8       16.29       23.08     15.08 o
   4  15   8      208.16      215.36     18.88 o
   5  15   8       11.65       -7.19     15.94 o
   6  15   8        5.95        3.39     18.43 o
   7  15   8      131.97      130.13     22.55 o
   8  15   8       81.27       95.45     34.35 o
   9  15   8       30.24       26.47     33.82 o
   0  16   8     2433.62     2396.29     87.06 o
   1  16   8       51.32       43.21     19.32 o
   2  16   8       15.89       25.26     15.51 o
   3  16   8      851.22      811.97     38.79 o
   4  16   8      357.04      326.24     29.85 o
   5  16   8      880.41      942.01     42.11 o
   6  16   8        0.25        3.24     18.64 o
   7  16   8        8.55       -5.28     19.64 o
   8  16   8      111.13       97.06     38.24 o
   1  17   8      357.85      325.97     24.54 o
   2  17   8       30.03       12.78     16.21 o
   3  17   8       74.98       73.87     22.26 o
   4  17   8      506.61      524.34     42.29 o
   5  17   8       65.82       39.99     20.06 o
   6  17   8      533.41      566.60     35.14 o
   0  18   8      496.56      416.46     38.31 o
   1  18   8      143.41      131.27     21.44 o
   2  18   8      784.84      777.03     34.83 o
   3  18   8      163.07      179.42     31.44 o
   4  18   8        0.19       -2.00     23.12 o
   5  18   8        8.65      -14.71     42.65 o
   1  19   8       17.99       18.97     17.08 o
   1   1   9        7.18        8.75     16.88 o
   2   1   9        7.53       -6.15     15.81 o
   3   1   9       76.57       62.72     16.82 o
   4   1   9      731.62      827.07     35.37 o
   5   1   9       12.00       -7.50     15.10 o
   6   1   9     1417.90     1445.58     45.64 o
   7   1   9        0.05       -5.49     16.20 o
   8   1   9      716.69      779.75     35.66 o
   9   1   9      132.50      118.05     20.03 o
  10   1   9        8.24      -16.70     16.70 o
  11   1   9      197.00      205.77     23.69 o
   0   2   9        0.10      -20.40     20.40 o
   1   2   9      966.15     1080.10     43.36 o
   2   2   9        5.22       -2.56     16.16 o
   3   2   9      403.87      443.09     28.66 o
   4   2   9       28.55       25.57     15.69 o
   5   2   9      199.41      207.35     21.81 o
   6   2   9       78.21       88.71     18.19 o
   7   2   9      309.53      305.83     24.54 o
   8   2   9       24.04       18.07     17.17 o
   9   2   9      231.98      243.85     24.02 o
  10   2   9       44.18       48.00     18.36 o
  11   2   9      590.98      625.19     37.31 o
   1   3   9      126.66      112.30     26.09 o
   2   3   9       14.18        6.69     17.24 o
   3   3   9       43.22       21.12     17.40 o
   4   3   9       13.90       -2.85     15.18 o
   5   3   9       91.25       91.41     18.48 o
   6   3   9      177.39      187.16     21.76 o
   7   3   9        0.62      -12.15     15.84 o
   8   3   9       28.25       -7.15     16.12 o
   9   3   9        7.26      -16.53     16.53 o
  10   3   9        2.67       -1.61     16.69 o
  11   3   9       75.97       58.27     19.60 o
   0   4   9      636.56      653.52     44.14 o
   1   4   9      659.99      684.34     32.10 o
   2   4   9       15.14       21.14     17.46 o
   3   4   9      454.92      497.39     31.68 o
   4   4   9       63.29       46.19     16.57 o
   5   4   9       86.46       59.97     17.96 o
   6   4   9       57.11       54.77     17.17 o
   7   4   9       70.42       33.57     17.47 o
   8   4   9      108.73      127.41     20.34 o
   9   4   9        2.57       -0.48     16.82 o
  10   4   9       10.95       13.95     17.80 o
  11   4   9       98.92      109.87     29.94 o
   1   5   9        2.09       -8.11     14.68 o
   2   5   9      266.17      264.66     22.46 o
   3   5   9       20.63       33.01     18.27 o
   4   5   9      253.65      272.68     25.92 o
   5   5   9        9.47       -7.62     15.61 o
   6   5   9        3.86       -7.68     15.80 o
   7   5   9       34.00       19.02     16.72 o
   8   5   9      846.55      948.57     38.52 o
   9   5   9        3.37        3.50     17.17 o
  10   5   9      767.13      836.78     43.19 o
   0   6   9        7.38        8.44     21.32 o
   1   6   9        3.34        5.31     15.08 o
   2   6   9       20.68        2.89     18.55 o
   3   6   9      101.94      111.62     18.52 o
   4   6   9       65.78       56.04     19.63 o
   5   6   9        9.07       10.58     16.09 o
   6   6   9       89.35      102.48     18.93 o
   7   6   9        4.69        1.39     15.71 o
   8   6   9       95.63       87.89     19.54 o
   9   6   9      257.91      231.51     26.71 o
  10   6   9       52.72       46.70     22.16 o
   1   7   9       64.41       53.06     16.10 o
   2   7   9       52.80       51.40     16.44 o
   3   7   9        0.24      -15.04     15.04 o
   4   7   9       37.98       80.73     17.52 o
   5   7   9        7.41       -7.20     14.49 o
   6   7   9      188.95      210.00     22.16 o
   7   7   9      122.03      115.93     20.28 o
   8   7   9      760.01      806.16     36.50 o
   9   7   9       38.94       30.63     20.66 o
  10   7   9     1127.02     1241.29    120.59 o
   0   8   9       16.76       -4.62     22.06 o
   1   8   9      158.34      146.30     19.70 o
   2   8   9        9.41      -11.45     14.79 o
   3   8   9       61.78       47.93     20.42 o
   4   8   9      115.84      113.60     19.37 o
   5   8   9        0.42      -13.31     15.86 o
   6   8   9       46.61       37.79     16.19 o
   7   8   9       30.29       23.54     17.73 o
   8   8   9       73.67       49.38     21.13 o
   9   8   9       40.67       11.50     20.64 o
   1   9   9       37.15       36.68     16.70 o
   2   9   9      416.19      400.58     26.29 o
   3   9   9        0.37      -18.00     18.00 o
   4   9   9      350.72      362.51     25.51 o
   5   9   9        0.18       -2.98     16.29 o
   6   9   9      309.63      331.65     23.39 o
   7   9   9       49.51       47.66     26.92 o
   8   9   9      339.23      311.46     26.73 o
   9   9   9       20.98       33.82     35.30 o
   0  10   9      127.53      134.43     27.56 o
   1  10   9     2146.16     2168.38     58.24 o
   2  10   9      145.37      129.71     19.39 o
   3  10   9      669.51      646.12     38.81 o
   4  10   9       17.71       10.93     16.63 o
   5  10   9       67.91       79.59     19.08 o
   6  10   9       42.85       40.12     18.57 o
   7  10   9       75.26       62.23     20.01 o
   8  10   9       83.08       78.24     30.37 o
   1  11   9       63.83       70.79     17.58 o
   2  11   9        0.92       -8.12     16.03 o
   3  11   9        0.60      -11.32     15.57 o
   4  11   9       26.63        1.21     20.50 o
   5  11   9       94.00       82.79     19.29 o
   6  11   9      299.88      303.77     25.41 o
   7  11   9        2.50        2.74     20.94 o
   0  12   9       30.92       20.96     23.93 o
   1  12   9      898.35      943.44     38.56 o
   2  12   9       96.53       53.90     17.59 o
   3  12   9      141.15      132.96     20.46 o
   4  12   9        0.23      -13.10     19.98 o
   5  12   9       13.72        7.02     17.83 o
   6  12   9        5.15      -19.83     19.83 o
   1  13   9       39.76       35.59     17.31 o
   2  13   9        2.61      -14.54     16.25 o
   3  13   9       25.24      -11.01     16.03 o
   4  13   9      506.99      483.17     35.39 o
   5  13   9        4.07      -15.97     24.21 o
   0  14   9        1.44        1.88     23.12 o
   1  14   9       11.55       -1.17     17.83 o
   2  14   9      119.26      111.50     19.79 o
   3  14   9       62.01       57.09     20.84 o
   1   0  10      991.84     1132.40     98.53 o
   2   0  10      234.29      282.36     57.36 o
   3   0  10      155.29      195.56     46.33 o
   4   0  10        3.88        4.71     25.75 o
   1   1  10       33.81       -2.59     30.10 o
   2   1  10       27.92       12.09     23.59 o
   3   1  10       21.25       28.32     19.06 o
   4   1  10      705.23      753.19     36.62 o
   0   2  10     2172.26     2328.03    138.24 o
   1   2  10      918.93     1047.05     67.07 o
   2   2  10      368.76      349.17     36.54 o
   3   2  10      422.92      436.80     29.78 o
   4   2  10      115.52       86.39     23.97 o
   1   3  10       27.81       16.27     31.70 o
   2   3  10        3.11       -8.44     19.58 o
   3   3  10      198.76      210.83     36.03 o
   4   3  10      772.50      832.97     53.52 o
   1   4  10      159.01      139.09     32.15 o
   2   4  10        0.16        5.88     32.35 o
   3   4  10        3.37      -15.39     26.09 o
   1   5  10       49.70        5.88     32.35 o
   2   5  10       43.29       33.82     35.30 o
 
